# Supplementary material for: The “sociotype” construct: Gauging the structure and dynamics of human sociality
Source: PLoS One. 2017 Dec 14;12(12):e0189568. doi: 10.1371/journal.pone.0189568 (PMC5730176; doi:10.1371/journal.pone.0189568)
Supplement: S1 Table — Data obtained from the self-completed questionnaires of the survey. (XLSX) [file pone.0189568.s001.xlsx]

## Sheet: Sheet1
sex	age	stable_relationship	connivance	education	employment	salary	socio1	socio2	socio3	socio4	socio5	socio6	socio7	socio8	socio9	socio10	socio11	socio12	socio13	socio14	socio15	socio16	socio17	socio18	socio19	socio20	socio21	socio22	socio23	socio24	socio25	socio26	socio27	socio28	socio29	socio30	socio31	socio32	times_laugh	sociability	social satisfaction	GHQ1	GHQ2	GHQ3	GHQ4	GHQ5	GHQ6	GHQ7	GHQ8
2		4	4	1	7		5	5	5	5	0	5	5	5	5	1	5	5	5	4	5	2									5	5	0	5	5	5	0	1	4			1	1	1	1	0	1	1	1
1	86	1	0	3	7		5	5	5	5	5	5	4	5	3	3	5	5	5	2	4	1									5	2	0	5	2	3	2	4	2	20		2	1	2	2	2	2	1	2
1	70	2	4	3	7		5	5	5	5	5	5	5	5	5	5	5	5	5	3	5	0									5	1	4	5	4	4	3	3	4	70	60	1	1	1	1	1	1	1	1
1	82	4	0	4	7		4	5	5	5	0	4	4	5	2	1	4	5	4	2	5	0									4	4	0	5	4	4	2	3	5	80	95	1	0	1	1	0	0	1	1
1	21	2	4	5	1		3	4	4	5	5	3	4	4	5	5	5	4	5	5	4	4	5	4	5	5	4	1	5	4	3	1	1	3	3	3	5	5	4	80	85	1	1	1	1	1	1	1	1
2	65	3	1	3	7	2	5	5	3	5	4	2	4	4	3	5	5	2	2	3	2	0	4	4							4	3	1	3	4	5	3	1	2	50	70	1	1	1	1	1	0	0	1
2	67	3	1	3	2		5	5	5	5	0	5	5	5	5	5	5	4	5	3	5	5	5	5	5	5	5	0	5	5	5	5	4	4	0	3	5	2	2	80	80	0	1	0	0	1	1	1	1
2	84	4	1	3	7	2	5	5	5	5	0	2	4	0	5	5	5	5	3	3	3	0									5	4	4	4	5	2	4	1	3	65	65	1	2	1	1	0	0	1	1
2	84	4	1	3	7	1	4	4	4	3	0	3	4	3	4	4	5	5	2	5	3	0									5	4	5	3	5	3	2	1	4	50	50	1	1	1	1	0	0	1	1
2	82	4	0	2	7	1	4	5	5	5	0	3	3	2	1	1	2	4	1	4	2	1									2	3	1	3	2	1	2	3	4	80	100	2	1	1	1	1	1	1	1
2	84	4	1	2	7	1	5	5	5	5	0	1	2	2	1	1	2	4	1	2	3	1									1	2	1	4	5	1	1	3	2	50	50	2	2	1	1	1	1	1	1
2	86	1	2	2	7	2	5	5	5	5	5	5	5	5	3	3	3	5	3	5	3	3									5	0	0	5	4	3	1	1	5	80	100	1	0	1	1	0	0	1	1
2	84	4	1	3	7	2	5	5	5	5	0	2	1	5	5	5	5	5	1	3	4	0									3	4	4	4	3	2	3	1	3	70	70	1	0	1	1	0	0	1	1
2	82	1	2	3	2	1	5	5	5	5	5	5	5	5	5	5	5	4	2	1	5	0									5	4	1	4	4	2	3	1	4	100	100	1	1	1	2	1	1	1	1
2	77	4	1	2	7	1	5	5	5	5	0	5	5	5	5	5	5	5	2	2	3	3									5	0	0	5	0	2	1	1	5	80	80	1	2	1	1	0	0	2	1
2	81	4	1	2	7	2	3	5	4	5	0	4	5	4	4	4	4	5	3	5	3	1									4	4	2	3	4	5	1	3	4	100	100	2	2	1	1	2	1	1	1
1	83	1	2	3	7	2	5	5	5	5	5	5	5	5	5	5	5	4	2	1	5	0									5	4	1	4	4	2	3	1	4	100	100	1	2	1	2	1	1	1	1
2	93	4	1	2	7	2	5	5	3	5	0	4	4	4	3	3	5	0	5	1	4	4									5	5	0	1	2	4	1	5	4	90	100	1	0	1	1	2	1	1	1
2	83	1	2	3	7	2	3	5	4	5	5	1	4	5	0	0	0	5	0	0	0	0									5	5	5	4	3	2	4	3	2	40	40	1	0	1	1	1	0	1	1
2	76	4	1	2	2	1	4	5	5	5	0	5	5	5	5	5	5	5	5	1	5	0									5	4	3	5	4	2	1	1	3	100	100	2	3	1	1	3	3	3	3
2	78	4	1	2	7	1	2	2	5	2	0	2	2	1	4	5	5	4	1	2	2	1									3	2	3	4	2	1	2	3	2			1	2	2	2	3	2	2	2
2	83	4	1	2	7	2	5	5	4	4	0	3	2	3	4	4	4	5	4	3	4	3									4	4	2	4	4	2	3	5	2	100	100	1	1	1	1	1	1	1	1
2	88	4	1	2	7	2	3	2	3	1	0	2	2	2	0	0	4	5	0	0	0	0									1	0	0	0	4	0	0	1	3	20	60	1	0	1	1	2	2	1	2
2	81	4	1	2	7	1	5	5	5	5	0	2	5	5	0	0	0	5	0	0	0	0									5	4	4	4	3	4	4	3	3	50	50	1	2	2	1	1	2	2	1
2	74	4	1	2	7	1	5	5	5	5	0	5	5	5	5	5	5	5	5	1	5	5									5	0	0	3	4	2	1	5	5	90	90	1	0	2	2	0	0	2	1
2	81	4	1	2	7	1	3	3	4	3	0	2	2	2	3	3	3	4	2	5	2	1									4	4	5	4	1	2	4	5	2	60	100	1	3	2	1	3	2	2	2
2	91	4	1	3	7	1	5	5	3	5	0	2	2	2	0	0	0	5	0	0	0	0									4	5	4	5	5	1	4	1	3	40	40	1	1	1	1	1	1	1	1
2	87	4	1	2	7	2	5	5	3	5	0	4	4	5	4	4	4	5	3	5	2	2									5	1	0	3	0	2	1	1	5	90	90	1	0	1	1	0	1	1	1
2	84	4	1	2	7	1	5	5	4	5	0	3	4	2	3	3	3	4	1	4	2	1									2	1	1	2	2	1	5	3	3	40	60	1	1	1	1	1	0	1	1
1	89	4	1	2	7	2	4	5	5	5	0	2	4	5	5	5	5	5	2	3	2	0									3	4	4	4	4	2	5	5	3	50	50	1	1	1	1	1	1	1	1
2	86	4	1	2	7	1	5	5	5	5	0	5	5	5	3	3	2	3	4	2	3	3									3	0	0	0	1	2	1	1	5	80	80	1	2	2	1	0	1	1	1
2	76	4	1	3	7	1	5	5	5	5	0	2	4	5	3	3	4	4	2	3	2	0									5	4	4	4	3	2	4	1	3	55	55	1	1	1	1	1	1	1	1
2	84	4	1	2	7	2	5	5	3	5	0	4	5	5	5	5	4	5	4	3	4	4									5	4	1	4	4	2	1	0	5	90	100	1	1	1	1	0	0	1	1
1	81	1	2	3	7	2	4	5	3	5	5	2	4	5	3	3	5	4	2	4	3	0									4	5	4	4	2	2	2	1	3	55	55	1	0	1	1	0	0	1	1
2	85	4	1	2	7	2	5	5	5	5	0	4	4	4	3	4	4	4	4	3	4	3									5	1	2	5	4	2	5	5	4	100	100	1	1	1	1	1	1	1	1
2	80	4	1	2	7	2	3	5	5	5	0	4	4	2	4	3	4	4	4	3	3	3									5	4	3	4	5	3	1	4	3	100	100	1	1	1	1	2	1	1	1
2	82	1	2	3	7	2	5	5	5	5	5	2	2	5	4	4	5	1	1	3	2	0									5	3	4	1	5	2	5	2	4	60	60	1	1	1	1	0	0	1	1
2	81	1	2	2	2	2	5	5	1	5	2	3	3	4	4	4	5	0	4	4	2	2									4	2	2	2	4	2	3	5	3	90	70	1	2	1	1	2	1	1	1
1	76	4	1	2	7	2	2	2	0	5	0	3	2	2	5	5	5	1	4	5	2	2									5	5	5	4	3	3	1	4	3	100	100	2	2	1	1	2	2	2	2
2	71	4	1	3	7	2	5	5	2	4	0	2	2	2	0	0	0	0	3	2	1	0									3	3	2	3	4	1	2	1	2	50	50	1	2	2	1	2	2	2	2
1	84	1	2	2	7	2	4	5	4	5	5	4	3	4	4	4	5	3	2	4	2	2									4	3	3	2	4	2	3	3	4	80	70	1	1	1	1	1	1	1	1
2	83	1	2	2	7	1	4	5	4	4	5	4	3	4	4	3	4	3	4	4	2	3									4	3	1	2	4	2	3	2	4	80	70	1	2	1	1	1	1	1	1
1	52	4	0	3	8	1	5	5	4	5	0	2	2	5	0	0	0	5	0	0	0	0									5	5	5	4	5	2	2	1	3	50	50	1	1	1	1	1	1	1	1
1	81	4	0	3	7	2	5	5	5	5	0	1	4	5	0	0	0	5	0	0	0	0									5	5	5	4	3	2	2	3	2	50	50	1	1	1	1	1	1	1	1
2	90	1	2	2	2	1	5	5	4	5	5	5	3	5	2	3	2	4	1	2	2	1									2	1	1	2	2	2	2	2	2	50	50	1	1	1	1	1	1	1	1
1	90	1	2	2	7	2	5	5	4	5	5	4	5	5	3	3	4	4	2	4	4	1									3	3	1	2	5	4	4	2	2	60	80	1	1	1	1	1	1	1	1
2	82	4	1	2	7	2	5	5	4	5	0	1	2	2	2	2	2	3	1	0	1	1									1	4	1	4	0	0	4	3	1	40	40	2	3	2	2	2	2	2	2
2	79	4	1	3	7	2	5	5	5	5	0	3	5	5	5	5	5	5	1	3	5	0									5	5	5	4	3	3	5	1	4	100	100	1	1	1	1	1	1	1	1
2	86	4	1	2	7	2	3	3	4	3	0	3	5	3	5	5	5	5	5	1	5	3									5	5	3	4	4	3	1	3	3	100	100	1	3	1	1	1	1	1	1
2	83	4	1	2	2	1	2	5	2	1	0	0	2	1	2	2	2	3	2	4	2	0									5	3	0	4	4	2	4	1	1	50	10	2	2	1	1	2	1	2	1
2	78	4	1	2	7	2	4	5	4	4	0	4	3	4	4	4	4	3	4	4	2	2									3	3	3	1	3	2	3	3	2	80	60	1	1	1	1	1	1	1	1
1	81	1	2	3	7	2	4	5	5	5	5	1	5	5	0	0	0	5	0	0	0	0									4	4	1	4	5	1	2	1	2	40	40	1	1	1	1	1	1	1	1
2	84	1	2	3	7	2	4	5	4	4	5	1	5	4	0	0	0	5	0	0	0	0									3	4	2	3	5	1	2	1	2	40	40	1	1	1	1	1	1	1	1
2	77	4	1	2	7	2	4	5	4	5	0	4	4	5	5	5	5	3	4	2	4	2									4	3	1	1	3	2	3	3	4	80	60	2	2	2	1	2	1	1	1
1	84	4	1	2	7	2	5	5	5	5	0	3	3	3	1	1	1	0	0	2	1	1									4	4	1	4	5	2	5	3		100	100	1	1	0	1	1	1	1	1
2	89	4	1	2	2	1	2	5	2	4	0	2	2	2	0	0	0	5	0	0	0	0									5	4	1	4	4	1	5	1	3	100	100	1	2	1	1	2	2	2	1
1	83	1	2	1	7	2	5	5	5	5	5	2	2	5	5	5	5	5	2	5	2	0									5	4	5	4	5	1	2	1	4	70	70	1	0	1	1	0	0	1	1
2	85	1	2	3	7	1	5	5	5	5	5	2	5	5	5	5	5	5	1	3	2	1									5	5	4	4	3	2	2	1	3	60	60	1	0	1	1	0	0	1	1
2	81	4	1	2	7	1	5	5	5	5	0	3	2	2	0	0	2	0	0	4	0	0									5	4	2	5	2	1	0	1	2	50	50	1	2	1	1	3	1	1	1
1	75	2	0	0	0	1	5	5	5	5	0	2	5	5	5	5	5	4	5	4	2	0									5	4	4	5	2	1	2	1	3	70	70	1	0	1	1	0	0	1	1
2	80	1	2	2	7	1	4	5	4	5	5	3	3	4	4	3	4	3	2	4	2										4	4	4	2	2	2	4	3	2	70	70	1	2	1	1	1	1	1	1
1	75	1	2	2	7	1	4	5	4	5	5	3	3	4	4	3	4	3	1	2	3	2									4	1	4	2	5	2	2	3	3	80	60	1	1	1	1	1	1	1	1
1	84	4	1	3	7	2	5	5	5	5	0	3	5	5	2	1	1	4	0	4	1	0									5	4	1	3	4	2	4	5	2	50	100	2	1	1	1	1	1	1	1
2	86	4	1	2	7	1	5	5	4	5	0	4	5	3	5	4	4	4	4	1	4	2									5	4	3	4	5	2	1	5	3	100	100	1	3	1	1	1	1	1	1
2	83	4	0	3	7	1	5	5	5	5	0	1	5	5	0	0	0	5	0	0	0	0									4	4	5	5	5	2	2	1	2	30	30	1	1	1	1	1	1	1	1
2	82	1	2	2	2	1	5	5	5	5	1	1	2	3	2	4	1	0	0	4	1	0									3	4	1	4	4	1	2	1	2	25	25	3	3	0	1	3	2	2	2
1	85	1	2	2	7	1	4	5	2	5	5	2	3	4	1	1	2	3	1	2	2	1									3	0	0	0	0	1	2	2	2	10	10	2	1	1	2	1	2	2	2
2	84	1	2	2	7	1	4	5	1	5	4	4	3	4	4	4	5	3	4	3	4	2									3	3	4	2	2	2	2	3	2	80	80	2	1	1	1	2	1	1	2
2	78	1	1	2	7	2	2	3	0	0	0	1	2	1	5	5	4	4	5	5	3	3									5	4	4	4	5	3	1	5	2	100	100	1	2	1	1	1	1	1	1
2	81	4	1	2	2	1	3	5	4	2	0	2	5	5	5	5	5	4	0	5	1	0									5	5	1	4	4	0	3	1	1	50	50	2	2	1	1	3	2	2	2
2	75	4	1	3	7	1	5	5	5	5	0	4	5	5	5	5	5	5	1	1	5	1									5	5	5	4	1	5	3	1	5	90	90	1	0	1	1	0	0	1	1
2	79	4	1	3	7	1	5	5	5	5	0	4	5	0	5	5	5	5	2	1	4	1									5	4	5	5	3	4	5	1	5	90	90	1	0	1	1	0	0	1	1
2	86	4	0	2	7	2	5	5	0	5	0	3	2	4	2	2	4	3	1	5	2	2									3	2	3	2	3	3	3	3	2	50	30	2	1	1	2	1	1	1	1
2	82	4	1	2	7	2	2	2	2	5	0	2	2	2	0	0	0	5	0	0	0	0									2	3	2	2	2	1	2	3	1	20	40	1	2	1	1	2	2	2	1
2	84	4	1	2	7	1	3	3	5	5	0	1	1	1	0	0	1	0	0	2	1	1									5	4	1	4	4	1	4	1	2	60	80	3	3	2	2	2	2	2	2
2	82	4	1	1	7	1	5	5	5	5	0	1	5	5	0	0	0	5	0	0	0	0									5	5	5	5	5	1	5	3	3	60	60	1	0	1	1	1	1	1	1
2	79	4	1	2	7	2	5	5	5	5	0	5	5	5	5	5	5	5	4	1	4	4									5	5	0	5	0	3	3	1	5	100	100	1	0	1	1	2	0	1	1
1	86	1	2	3	7	2	5	5	5	5	5	2	2	5	1	1	1	4	1	5	2	1									3	4	4	4	5	1	2	1	2	30	30	1	0	1	1	1	1	1	1
2	75	4	1	2	7	2	5	5	5	5	0	4	4	4	1	0	4	4	4	3	3	3									5	3	1	3	4	3	5	1	4	100	100	1	1	1	1	0	0	1	1
2	80	4	1	2	7	1	5	5	1	5	1	4	4	4	1	0	4	4	1	0	0	0									3	3	2	3	2	2	3	1	2	10	10	1	1	1	1	1	1	1	1
2	86	1	2	3	7	2	5	5	5	5	5	3	5	5	4	4	4	5	3	3	2	0									3	3	5	3	5	4	2	3	2	40	40	1	1	1	1	1	1	1	1
1	73	1	2	2	7	2	5	5	5	5	5	3	5	3	4	4	2	0	3	2	2	2									5	4	1	3	0	2	5	5	1	80	100	3	1	1	1	1	1	1	1
2	73	1	2	2	2		5	5	5	5	5	3	3	3	2	2	2	0	2	4	2	2									5	5	2	4	5	1	2	3	3	50	60	1	2	1	1	3	2	2	2
2	78	4	1	2	7	1	5	5	5	5	0	5	5	5	5	4	4	3	0	1	5	5									5	0	2	3	4	2	5	5	5	80	100	1	2	1	1	0	0	1	1
2	83	4	1	2	7	1	5	5	4	5	0	4	2	4	4	5	5	3	4	3	4	3									4	4	4	3	4	2	2	5	4	90	70	1	2	1	1	1	1	1	1
2	82	4	1	2	7	2	5	5	3	5	0	4	4	5	5	5	5	4	5	5	3	3									5	0	0	4	4	2	1	5	4	80	80	1	1	1	1	1	1	1	1
1	86	1	2	3	7	1	4	5	4	4	5	5	5	5	4	3	1	4	4	3	5	2									5	3	4	5	0	4	3	4	3	80	90	1	0	0	0	2	2	1	2
2	70	1	2	3	7	2	5	5	0	0	5	5	0	5	0	0	0	5	0	0	0	0									3	3	3	2	3	3	4	1	3	30	30	1	1	1	1	1	1	1	1
1	74	1	2	3		2	5	5	1	4	4	2	4	5	0	0	0	5	0	0	0	0									1	3	1	3	4	1	2	5	2	30	30	1	1	1	1	1	1	1	1
2	81	4	1	2	7	2	5	5	4	5	0	3	2	2	1	1	0	4	0	0	0	0									4	0	1	2	0	0	1	3	2	60	60	2	3	1	1	3	2	3	2
2	83	4	1	2	7	2	5	5	1	5	1	4	4	4	4	4	5	3	4	3	4	3									4	4	1	4	3	2	3	5	3	90	90	1	1	1	1	1	1	1	1
1	86	1	2	3	7	1	5	5	5	5	5	3	5	5	3	3	5	5	4	2	2	0									4	4	4	5	4	1	4	3	3	60	60	1	1	1	1	1	1	1	1
2	80	4	1	2	7	2	5	5	5	5	0	3	2	2	4	4	4	4	4	3	4	3									4	4	3	3	1	3	1	5	3	75	100	1	0	1	1	2	2	1	2
2	77	4	1	3	2	2	5	5	5	5	0	5	5	5	5	5	5	5	0	3	5	0									5	3	0	4	4	2	4	5	3	100	100	1	3	1	1	2	1	1	1
2	93	4	1	2	7	1	5	5	4	5	0	5	4	4	1	1	2	2	1	4	2	2									1	3	1	1	2	3	3	3	3	70	50	1	1	1	1	1	1	1	1
1	80	1	2	3	7	1	5	5	5	4	5	4	5	5	4	2	5	4	4	1	5	5									5	5	3	4	5	3	5	4	3	100	100	2	2	0	1	3	2	0	1
2	81	4	1	3	7	2	5	5	5	5	0	2	5	3	5	5	5	5	2	3	3	2									5	4	4	4	3	2	4	3	3	50	50	1	1	1	1	1	1	1	1
2	84	4	1	2	7	2	4	4	5	5	0	2	3	2	1	1	1		1	2	2	0									1	4	1	3	4	2	4	5	2	50	50	2	2	2	2	2	2	2	2
2	83	4	0	1	2	1	5	5	4	5	0	1	4	4	1	0	0	5	0	0	0	0									5	4	3	5	4	2	4	1	2	70	100	3	3	2	2	3	2	2	2
1	81	1	2	2	7	2	4	5	2	5	5	2	2	4	1	1	4	1	1	2	1	2									1	1	2	2	2	1	2	3	2	50	0	2	2	2	2	1	2	2	2
2	71	1	2	2	7	1	4	5	4	4	2	2	4	4	1	1	4	1	1	4	2	2									4	1	4	4	4	2	4	5	2	80	20	1	2	1	1	2	1	2	1
2	87	4	1	2	7	1	5	5	4	5	0	2	2	2	0	0	0	5	1	0	1	1									2	3	2	2	4	1	2	1	2	30	50	1	1	1	1	1	1	1	1
2	82	4	0	3	7	2	5	5	5	5	0	1	5	5	5	5	5	5	5	3	2	1									4	5	5	4	3	2	4	5	2	50	50	1	0	1	1	1	1	1	1
2	66	3	1	3	7		5	5	5	5	0	5	5	5	5	5	5	5	4	5	5	5									5	5	1	3	2	5	1	5	4	50	70	1	1	1	1	2	1	1	1
2	66	1	3	3	7		5	5	4	5	4	5	5	5	3	3	5	2	3	3	4	2	3		3	1					5	0	1	5	4	3	1	5		80	80	1	1	1	0	1	1	1	0
1	68	1	3	3	7		5	5	3	4	2	2	3	4	4	4	5	3	4	4	4	2									4	4	3	4	4	4	5	3	3	80	90	1	0	1	1	0	0	1	1
2	67	1	2	5	7		3	5	3	2	3	2	4	3	2	2	5	4	3	4	3	1									4	3	1	4	2	2	2	3		75	75	1	1	1	1	1	1	1	1
2	68	3	1	3	7	2	5	5	4	5	0	4	3	5	5	4	5	1	4	3	4	3	4	3	4	3	4	1	3		4	2	3	1	3	4	1	2	3	80	70	1	2	1	1	3	2	1	1
2	69	4	1	4	7		5	5	5	5	3	5	5	5	5	5	5	4	5	4	4	2									4	2	3	3	4	2	1	5	4	85	90	1	1	1	1	1	1	1	1
2	82	4	1	2	7	1	5	5	4	5	0	4	3	4	5	4	5	4	4	3	4	3									4	2	1	2	3	3	2	5	2	80	90	1	1	1	1	1	1	1	1
2	67	4	1	3	7		5	5	0	5	0	5	5	5	4	3	5	2	5	3	5	4									5	3	2	5	0	4	3	1	3	99	99	1	2	1	0	2	3	0	1
2	84	4	1	3	7	1	5	5	5	5	0	5	4	5	4	4	4	5	1	3	1	0									5	5	5	5	5	1	2	1	2	50	50	1	2	1	1	1	1	1	1
2	94	4	1	2	2	1	5	5	5	5	0	3	5	1	0	0	0	5	0	0	0	0									5	0	1	4	4	2	4	5	2	100	100	2	0	1	1	1	1	1	1
2	87	4	1	2	7	2	5	5	4	5	0	4	2	2	5	5	5	4	4	5	2	1									5	5	2	4	4	2	3	3	3	85	85	1	2	2	2	2	2	2	2
2	84	4	1	2	2	1	5	5	3	5	0	2	2	1	5	5	5	0	0	4	2	0									5	3	1	4	4	1	4	1	2	50	100	1	2	1	1	2	2	1	1
2	77	4	1	2	7	1	4	5	4	2	0	3	2	4	5	2	4	3	5	3	4	3									5	4	2	4	5	3	3	3	3	70	80	1	1	1	1	1	1	1	1
1	89	4	1	5	7	1	5	5	5	5	0	5	4	5	0	0	2	0	0	4	1	2									2	2	1	3	4	2	4	3	2	50	50	1	2	1	1	1	1	1	1
2	70	3	1	3	7	1	5	5	5	5	0	5	5	5	4	4	4	5	4	3	3	0									5	5	5	4	5	2	4	1	3	60	60	2	2	1	1	2	1	1	1
2	80	4	1	2	7	2	5	5	5	5	0	5	5	5	5	5	5	5	5	1	5	5									5	5	3	5	4	5	1	5	5	100	100	1	2	0	1	1	0	1	1
1	66	1	2	5	5	4	5	5	4	4	5	4	4	4	3	4	5	4	3	4	4	2	4	4	4	2	4	5	4	5	4	2	2	4	5	4	1	1	5	75	85	1	1	1	1	1	1	0	1
2	81	2	1	2	7	1	3	3	5	5	0	5	4	5	5	0	4	5	2	4	2	0									5	3	0	5	4	2	1	5	3	70	90	1	1	1	1	1	1	1	1
2	74	4	1	4	2	2	4	5	3	2	0	2	2	2	3	5	5	2	2	1	5	0									5	4	1	4	4	2	3	1	3	70	70	1	0	1	1	1	1	1	1
2	75	4	1	1	7	2	5	5	5	5	0	5	5	4	3	1	4	2	1	0	4	1									5	5	2	3	4	4	2	4	5	80	80	2	3	0	0	2	1	0	0
1	41	2	1	3	8	2	5	5	4	5	1	4	4	4	4	4	5	3	5	2	4	2									5	2	3	1	4	3	5	4	4	80	100	1	1	1	1	1	1	1	1
2	93	4	1	2	7	1	5	5	5	5	0	5	5	3	5	2	3	4	5	5	3	1									5	3	0	4	5	3	5	5	3	50	90	1	1	1	3	3	2	2	2
2	80	4	1	2	7	2	5	5	5	5	0	5	3	3	5	5	5	5	5	4	3	5									5	5	2	5	5	5	1	3	5	100	80	2	2	1	1	1	1	0	0
2	88	4	1	2	7	1	5	5	5	5	0	2	5	1	2	0	2	0	0	2	0	0									0	5	0	0	0	0	1	3	1	20	50	3	3	3	3	3	3	3	3
2	88	1	2	3	7	1	5	5	0	5	5	3	3	5	0	0	5	5	1	4	3	0									5	4	0	1	4	2	3	1	3	50	30	1	1	2	1	1	0	1	1
2	88	4	1	2	7	1	5	5	5	5	0	4	5	4	5	4	4	3	2	1	5	4									4	4	4	3	5	3	1	4	3	100	100	1	2	1	1	1	1	1	1
2	83	4	1	2	7	1	5	5	5	5	0	2	3	2	2	2	2	3	1	2	1	1									2	2	2	3	4	3	2	3	2	50	70	2	2	2	2	2	2	2	2
2	88	4	1	3	7	1	5	5	0	5	0	2	5	5	0	0	0	5	0	0	0	0									3	2	5	4	3	3	3	1	3	60	60	1	2	1	1	1	0	1	1
2	93	4	0	3	7	1	4	4	3	4	0	2	3	0	2	2	2	5	2	4	2	0									2	3	2	4	3	1	2	1	3	25	25	1	1	2	2	1	2	2	2
2	86	4	1	2	7	1	5	5	4	5	0	2	2	1	0	0	0	5	0	2	1	0									3	3	1	0	0	0	0	1	2	40	40	1	2	1	2	2	2	2	2
2	78	4	1	2	7	2	5	5	5	5	5	5	5	5	5	5	5	4	4	4	5	1									5	4	2	4	0	0	1	5	5	75	75	2	2	1	2	2	1	1	2
1	81	4	1	2	7	2	5	5	3	5	0	4	4	4	5	4	4	4	5	1	3	2									5	4	3	3	4	3	5	5	4	100	100	1	0	1	1	1	1	1	1
2	83	4	1	3	7	1	5	5	5	5	0	3	5	5	5	5	5	5	2	3	3	0									5	5	5	4	5	2	1	1	4	70	70	1	0	1	1	0	0	1	1
2	81	4	1	2	7	1	4	5	4	4	0	4	5	4	3	3	5	5	1	2	1	0									3	3	0	5	0	2	3	0	2	20	90	1	1	0	1	2	1	0	0
1	79	4	1	3	7	2	5	5	5	5	0	5	4	5	2	2	5	3	2	2	4	2									5	1	2	3	4	2	5	0	4	50	50	2	1	1	2	2	1	1	1
2	88	4	0	3	7	1	5	5	5	5	0	2	5	3	2	2	4	5	0	5	1	0									4	4	4	5	5	4	3	1	2	40	30	1	1	1	1	1	1	1	1
2	87	4	1	2	7	1	5	5	5	5	0	3	4	2	4	4	3	4	3	4	3	2									4	1	2	3	0	1	2	1	4	60	60	1	2	1	1	1	1	1	1
2	86	2	1	3	7	1	4	5	5	3	0	5	4	5	4	0	2	5	0	0	1	0									1	0	0	1	4	0	5	1	1	0	20	2	1	1	1	1	2	3	1
1	85	1	2	3	7	2	5	5	0	2	5	3	3	5	0	0	5	5	1	4	3	0									5	4	0	1	0	3	0	1	3	50	30	1	1	2	1	0	0	1	1
2	87	4	1	2	7	1	5	5	5	5	0	3	3	2	0	0	5	4	0	2	3	1									0	1	0	4	0	1	2	3	3	80	80	2	1	2	1	2	2	1	2
2	76	4	1	3	7	2	5	5	5	5	0	5	4	5	5	5	5	5	5	1	5	5									2	1	2	3	5	5	4	3	3	90	90	1	0	1	1	2	2	1	1
2	82	4	1	3	7	2	5	5	5	5	0	4	5	4	3	3	5	5	3	2	2	0									5	1	1	5	0	3	5	4	5	50	90	1	1	1	1	1	1	1	1
2	84	3	1	3	7	1	5	5	5	5	5	4	5	5	2	1	5	4	5	1	5	1									4	4	0	4	5	4	3	1	2	100	50	1	2	0	0	3	0	1	0
2	73	2	1	4	7	1	2	2	1	1	0	1	5	5	3	5	5	2	1	4	2	0									5	3	0	3	4	1	1	1	1	50	50	2	1	1	1	1	1	1	1
2	84	4	1	2	7	2	5	5	4	5	0	5	5	5	5	5	5	4	2	5	5	5									5	0	5	3	0	1	0	2	5	20	30	1	2	1	2	2	1	1	1
2	83	4	1	1	7	1	4	5	3	5	0	4	2	3	3	3	5	5	2	1	3	2									5	4	0	4	5	1	2	1	2	60	50	1	2	1	1	2	1	1	1
2	74	4	1	3	7	1	4	4	4	3	0	1	2	4	0	0	0	5	0	0	0	0									4	3	4	4	4	2	4	1		30	30	1	0	1	1	0	0	1	1
2	84	4	1	3	7	2	5	5	1	5	0	3	4	5	0	0	4	5	0	1	0	0									3	4	4	2	5	1	1	1	2	50	50	1	2	2	2	0	1	1	1
2	84	4	1	2	7	1	5	5	4	5	0	5	5	5	5	4	5	5	5	1	5	5									5	0	2	4	4	5	1	5	4	40	40	1	1	1	1	2	1	1	1
1	78	1	1	3	7	2	5	5	5	5	2	3	3	5	5	5	5	4	4	3	5	1									4	4	0	5	4	4	5	2	1	50	80	2	2	0	1	2	1	2	1
2	76	4	0	3	2	2	5	5	3	3	0	0	5	5	0	0	0	5	0	0	0	0									5	3	0	5	5	0	2	1	1	50	100	1	2	1	1	2	1	1	1
2	82	4	1	2	7	1	5	5	5	5	0	3	3	2	5	5	5	5	2	4	2	2									5	0	2	4	4	3	5	5	3	60	80	2	1	1	1	1	1	1	1
2	84	2	1	3	7	1	5	5	5	5	0	2	4	2	5	5	5	5	1	3	2	0									4	4	4	4	5	4	5	3	4	60	60	1	0	1	1	0	0	1	1
2	82	4	1	3	7	1	5	5	5	5	0	3	4	5	3	5	5	5	4	5	4	4									4	3	1	4	1	1	4	5	4	90	100	1	2	2	1	2	1	1	1
2	84	4	1	2	7	1	5	5	5	5	0	5	5	5	5	1	5	5	5	1	5	4									5	5	5	5	2	4	1	0	5	70	80	1	1	1	1	1	1	1	1
2	85	4	1	2	7	1	5	5	5	5	0	5	5	5	5	5	5	0	5	1	5	0									5	0	5	5	5	5	1	4	5	10	100	1	2	1	1	1	1	1	1
2	79	4	1	2	7	1	5	5	5	5	0	3	4	1	5	5	5	4	1	3	4	2									4	4	2	4	4	5	1	4	4	100	100	2	2	1	1	2	2	1	1
2	80	4	1	3	7	2	5	5	5	5	0	2	5	5	5	5	5	5	3	1	3	0									4	2	5	4	3	3	3	1	5	100	100	1	0	1	1	0	0	1	1
2	83	4	1	4	7	1	5	5	4	5	0	5	4	5	5	5	5	4	5	4	5	1									2	2	2	3	4	2	3	5	5	70	70	1	1	1	1	0	1	1	1
2	80	4	1	3	7	2	5	5	5	5	0	2	5	5	4	4	5	5	1	3	2	1									5	4	5	4	3	3	3	1	5	80	80	1	0	1	1	1	0	1	1
2	81	4	1	2	2	2	2	3	1	2	0	1	1	5	0	0	0	5	0	0	0	0									5	3	0	5	4	1	1	1	1	100	10	2	2	2	1	3	2	2	2
2	77	4	1	3	7	2	5	5	4	5	0	4	3	2	4	4	4	3	4	3	3	3									4	4	2	3	4	2	4	5	2	75	100	2	2	1	2	2	2	2	2
2	62	4	1	3	4	1	2	1	0	0	0	1	4	2	5	4	5	2	5	4	2	2									5	3	1	4	2	1	1	0	4	40	20	1	0	2	1	0	3	1	1
1	85	4	1	2	7	2	5	5	0	5	0	4	5	5	5	4	5	4	3	4	2	2									4	2	4	4	3	4	2	2	4	50	50	1	0	1	2	1	1	1	2
2	79	4	1	1	7	1	4	5	4	4	0	4	4	4	1	1	4	5	1	2	1	0									4	4	0	4	0	5	2	1	1	50	80	1	0	1	1	1	0	1	1
2	79	4	1	2	7	1	4	5	4	5	0	5	5	5	5	5	5	5	4	1	5	2									5	0	2	4	5	3	5	5	1	70	90	1	2	1	1	0	1	2	1
2	77	4	1	2	7	1	5	5	4	5	0	3	3	2	5	4	4	4	4	5	3	3									5	4	2	3	4	5	2	3	4	60	40	1	1	1	1	1	1	1	1
2	80	4	1	3	7	1	4	4	1	4	0	2	3	3	4	4	5	4	1	3	2	1									5	5	5	4	3	3	3	1	4	70	70	1	1	1	1	0	0	1	1
1	87	4	1	2	7	2	5	5	0	5	0	3	3	2	4	3	4	4	4	3	4	4									5	3	2	0	4	2	4	4	3	60	70	1	2	1	1	1	2	2	2
2	81	4	1	2	7	1	0	0	0	0	0	0	0	0	3	3	3	5	3	5	3	3									4	1	0	4	4	1	1	1	2	10	30	1	0	1	1	0	0	1	1
2	80	4	0	1	7	1	3	5	3	3	0	1	2	2	0	0	0	5	0	0	0	0									5	0	5	4	4	1	2	1	1	20	20	1	2	1	1	1	1	2	1
2	81	4	1	4	7	2	5	5	5	5	0	5	5	5	5	5	5	5	5	1	5	5									5	0	0	4	4	5	1	1	5	100	100	1	0	1	1	0	0	1	1
2	79	1	1	3	7	2	4	4	3	3	3	0	3	4	0	0	0	5	0	0	0	0									1	1	5	0	0	0	0	1	1	20	20	1	2	2	1	1	1	2	2
1	83	4	1	2	7	2	3	5	3	4	0	5	5	5	5	5	5	5	5	3	4	4									5	0	1	3	1	5	1	1	5	80	80	1	0	1	1	2	0	1	1
2	91	4	1	2	7	2	5	5	4	5	0	2	3	2	1	1	3	4	0	2	1	1									0	4	4	3	4	1	1	5	2	60	100	2	1	1	1	1	1	1	1
2	69	2	0	5	7	1	5	5	5	5	0	3	5	5	5	5	5	5	5	1	5	5									5	4	5	4	5	1	3	1	4	70	70	1	1	1	1	1	1	1	1
2	82	2	0	3	7	1	4	5	5	4	0	3	5	5	5	5	5	5	5	3	3	5									5	0	1	4	5	2	4	1	4	80	80	1	0	1	1	1	1	1	1
2	75	4	1	3	7	2	5	5	0	5	0	5	5	5	0	0	1	4	3	0	0	0									5	4	1	3	4	2	3	1	5	100	100	1	0	1	1	0	0	1	1
1	80	4	1	2	7	2	5	5	4	5	0	5	4	4	5	5	5	4	5	3	4	2									5	4	3	4	4	3	2	3	4	80	100	1	2	1	1	1	1	1	1
2	76	4	1	3	7	1	5	5	0	5	0	5	5	5	0	0	0	5	0	0	0	0									5	1	0	3	2	1	4	1	2	100	100	0	0	1	1	1	0	1	1
2	86	4	1	3	7	2	5	5	5	5	0	3	5	5	5	5	5	5	2	3	3	1									5	0	5	5	5	3	5	1	3	50	50	1	0	1	1	0	0	1	1
2	81	4	1	2	7	1	5	5	5	5	0	1	5	2	5	4	5	0	0	2	4	0									2	3	0	4	0	0	0	1	1	20	20	3	3	3	1	3	2	2	2
2	79	4	1	2	7	1	5	5	5	5	0	3	4	2	4	4	2	3	3	3	3	2									5	4	2	3	4	1	5	5	2	60	100	2	2	2	1	2	2	2	2
1	85	1	2	2	7	2	5	5	5	5	5	5	5	5	1	0	0	0	0	4	1	0									5	3	1	5	2	5	3	1	2	90	100	2	1	1	2	2	1	1	1
1	86	1	2	2	7	2	5	5	4	5	5	5	5	5	0	0	2	4	1	2	1	1									3	3	0	2	5	3	5	1	5	60	100	1	0	1	1	2	0	1	3
2	81	1	2	2	7	2	5	5	5	5	5	5	5	5	0	0	2	3	2	4	2	3									5	0	0	5	4	2	4	5	5	90	100	1	0	1	1	0	0	1	1
1	83	1	2	2	7	2	5	5	5	5	5	5	5	3	3	0	5	3	5	1	5	0									5	5	3	5	3	5	5	1	3	100	100	2	3	1	1	2	1	1	1
2	83	4	1	3	7	1	5	5	5	5	0	3	5	5	5	5	5	5	4	5	2	0									5	4	5	4	3	2	5	1	3	60	60	1	0	1	1	0	1	1	1
2	79	1	1	3	2	1	5	5	3	5	0	3	5	5	5	5	5	0	4	2	5	0									1	0	0	0	0	3	1	1	1	50	80	2	2	1	0	2	2	1	1
2	83	4	1	2	7	2	5	5	4	5	0	4	3	4	5	5	5	4	3	3	4	2									5	0	2	4	5	2	1	5	4	100	100	2	2	1	2	2	2	1	2
2	80	4	1	2		2	5	5	4	5	5	5	5	5	5	5	5	3	4	3	4										5	0	1	4	4	3	3	1		100	100	1	0	1	1	0	2	2	1
2	82	4	1	3	7	1	5	5	5	5	0	3	5	0	5	5	0	5	2	3	3	1									5	5	5	4	3	3	3	3	4	80	80	1	0	1	1	0	0	1	1
1	91	1	2	2	7	2	4	4	4	5	5	5	2	2	0	0	1	4	1	0	1	1									2	1	2	2	0	0	2	3	2	40	60	2	2	1	2	1	2	1	2
2	91	1	2	2	2		5	5	4	5	5	2	3	3	1	1	1	4	1	5	3	2									4	1	3	3	3	3	5	3	2	70	100	2	1	2	2	1	1	1	2
1	57	2	1	3	8	2	5	5	5	5	0	5	5	5	5	5	5	5	5	4	2	0									5	5	0	5	4	0	4	1	4	50	70	2	0	1	1	2	3	1	1
2	87	4	1	2	7	1	5	5	5	5	0	3	5	5	5	5	5	5	5	3	3	1									5	5	5	4	5	3	3	3	4	70	70	1	0	1	1	0	0	1	1
2	75	4	1	2	7	2	5	5	4	5	0	4	3	2	4	4	4	5	4	1	5	3									5	5	3	4	4	3	5	5	5	100	100	1	3	1	1	2	1	1	1
1	78	4	1	2	7		5	5	3	5	0	5	5	5	4	4	4	3	1	3	4	3									5	5	0	4	4	3	5	4	4	50	100	1	0	1	1	0	0	0	0
2	90	4	1	2	7	1	5	5	5	5	0	5	5	5	0	0	0	5	0	0	0	0									5	3	1	5	5	1	3	1	1	50	100	3	3	3	3	3	3	3	2
1	83	1	2	2	7	2	4	4	3	4	4	3	3	3	4	4	3	4	2	4	2	2									5	3	2	4	4	2	5	5	3	75	100	1	1	1	1	2	1	1	1
2	82	4	1	3	7	2	5	5	5	5	0	3	5	5	5	5	5	5	2	1	3	2									5	4	5	4	5	3	5	3	3	55	55	1	0	1	1	2	2	2	1
2	81	4	1	2	7	1	5	5	5	5	0	4	4	4	4	4	4	5	3	5	1	2									5	0	0	3	5	1	3	3	3	80	80	1	2	1	1	1	1	1	1
2	79	1	2	2	2		3	3	5	5	5	4	4	4	3	1	1	4	1	2	1	1									1	4	1	2	0	3	5	4	2	60	60	2	3	2	2	2	2	2	1
1	90	1	2	3	7	2	5	5	5	5	5	3	4	4	3	3	3	2	3	5	3	2									5	5	2	4	5	4	3	2	4	100	100	1	2	1	1	1	1	1	1
2	82	4	1	3	7	2	5	5	5	5	0	2	5	5	0	0	0	5	0	0	0	0									5	4	5	4	5	1	3	1	1	40	40	1	1	1	1	1	1	1	1
2	84	4	1	2	7	1	5	5	4	4	0	3	3	3	0	0	0	5	2	0	0	0									3	3	0	5	4	1	3	1	2	100	100	1	2	1	1	2	1	1	1
2	66	1	2	5	5	4	5	5	3	5	5	5	4	5	5	5	5	4	5	2	5	0	4	4	4	0	5	4	4	5	4	4	5	4	4	2	3	1	4	95	90	1	2	0	0	1	1	0	1
2	85	4	1	1	7	2	5	5	4	5	0	2	2	2	4	4	4	4	3	4	2	2									2	3	1	3	4	1	2	1	3	60	60	2	2	2	2	2	1	2	2
2	72	1	2	3	7	2	1	1	2	2	4	1	2	2	2	2	2	2	3	5	1	2									2	3	2	3	4	4	5	5	4	30	30	1	1	1	1	1	1	1	1
2	73	1	2	2		2	5	5	0	5	5	5	5	5	5	5	4	3	2	1	5	3									5	0	0	5	4	5	1	1	5	80	80	1	1	1	1	1	1	1	1
1	74	1	2	2	7	2	5	5	0	5	5	5	5	5	5	5	5	1	4	1	5	4									5	4	0	3	4	5	1	1	5	100	100	1	0	3	1	0	0	1	1
2	78	4	1	2	7	2	5	5	5	5	0	4	3	3	4	1	2	4	1	4	2	1									4	1	1	3	4	2	1	5	3	80	80	1	2	1	1	2	2	2	2
2	79	4	1	3	7	1	5	5	5	5	0	2	3	5	0	0	0	5	0	0	0	0									2	3	2	3	4	1	2	3	2	30	30	1	1	1	1	1	1	1	1
1	83	1	2	2	7	3	5	5	0	5	5	5	5	5	1	0	4	2	2	1	5	4									4	4	0	5	4	4	3	1	4	100	100	1	0	1	1	0	0	1	1
2	83	1	2	2		2	5	5	5	5	5	5	5	5	1	0	2	2	0	5	0	2									3	5	0	5	0	2	5	1	5	80	80	1	0	1	1	0	0	1	1
2	70	3	1	3	7	1	1	1	0	1	0	1	1	1	3	3	2	2	2	4	2	2									4	3	1	3	4	2	3	2	2	80	80	2	2	2	2	2	2	2	2
2	85	4	1	2	7	1	5	5	3	5	0	4	4	2	5	4	4	3	4	3	4	4									5	5	1	1	3	4	3	1	5	90	100	1	0	1	1	0	0	1	0
1	90	1	2	3	7	2	5	5	5	5	5	3	5	5	0	0	0	5	0	0	0	0									5	0	5	5	4	3	2	1	2	60	60	1	2	1	1	0	0	1	1
2	88	1	2	1	7	2	5	5	5	5	5	3	5	5	0	0	0	5	0	0	0	0									5	4	5	5	4	3	5	1	2	60	60	1	2	1	1	0	0	1	1
1	88	1	2	2	7	2	5	5	4	5	5	1	2	2	0	0	0	5	0	0	1	0									1	0	2	3	0	0	0	1	1	40	60	2	2	2	2	2	2	2	2
2	78	4	2	2	7	1	4	5	4	5	0	4	4	4	3	0	3	2	3	5	3	3									4	4	0	3	4	3	5	1	2	80	80	2	2	1	1	2	2	1	1
2	79	4	1	3	7	1	3	3	4	5	0	3	3	2	5	2	2	4	0	4	3	0									5	3	2	3	5	2	1	3	2	80	70	2	2	1	2	2	2	2	2
2	83	4	1	2		1	5	5	3	4	0	4	4	4	2	1	3	3	5	1	4	2									4	4	1	4	4	3	3	2	2	90	90	1	0	1	1	1	1	1	1
2	77	1	2	3	7	2	5	5	5	5	5	3	5	5	0	0	0	5	0	0	0	0									5	5	5	5	3	3	4	1	3	60	60	1	0	1	1	1	1	1	1
1	82	1	2	3	7	2	5	5	5	5	5	3	5	5	0	0	0	5	0	0	0	0									5	5	5	4	2	1	2	1	2	40	40	1	0	1	1	0	1	1	1
2	88	2	1	2	7	1	5	5	4	5	0	4	2	1	0	0	1	5	0	0	1	0									2	1	1	2	0	0	0	1	2	50	30	1	2	2	1	2	2	2	2
2	83	1	2	2	7	1	4	5	3	5	4	4	4	4	3	2	3	2	4	5	3	3									4	4	1	3	2	2	1	3	2	60	80	1	1	1	1	1	1	1	1
2	75	4	1	3	7	2	5	5	5	5	0	2	5	3	5	5	5	5	2	3	3	1									5	3	5	4	5	2	4	1	3	80	80	1	0	1	1	1	2	2	1
2	79	1	2	2	2		5	5	3	5	5	3	3	2	4	4	4	3	4	1	5	2									5	5	3	4	5	4	3	3	4	100	100	2	2	1	1	2	2	1	1
1	74	1	2	2	7	2	5	5	2	3	5	4	4	3	5	5	5	2	5	3	4	4									5	4	4	4	4	3	5	5	3	100	100	1	1	1	1	1	1	1	1
2	81	4	1	2	7	1	5	5	5	5	0	4	5	5	5	5	5	5	5	1	5	1									4	1	0	3	2	2	3	3	2	95	95	0	3	0	1	2	1	0	0
2	78	4	1	1	7	1	3	5	3	4	0	2	2	4	0	0	1	5	1	2	1	0									3	4	1	4	2	1	4	3	1	60	60	2	0	1	1	0	0	2	1
2	85	1	2	2	7	2	4	5	4	5	0	4	4	4	2	2	4	4	1	2	3	3									4	4	4	4	4	2	4	3	1	70	70	1	1	1	1	1	2	1	1
1	82	1	2	2	7	1	5	5	4	4	0	4	4	4	3	3	4	4	2	4	4	2									5	0	4	3	4	2	4	3	2	70	70	1	2	3	1	1	1	1	1
2	84	1	2	2	7	1	5	5	5	5	5	4	4	2	5	4	3	4	3	5	4	2									5	4	2	3	5	0	0	1	1	30	60	3	3	3	3	3	3	3	3
2	82	4	1	3	7	2	5	5	5	5	0	3	5	5	4	4	5	5	5	1	3	2									5	5	5	5	3	4	3	3	3	60	60	1	0	1	1	0	1	1	1
2	84	4	0	3	7	3	5	5	3	5	0	4	4	5	4	4	4	5	5	4	4	4									3	5	1	4	4	2	5	3	2	10	10	0	0	2	1	2	1	1	1
2	81	4	1	2	7	1	5	5	4	5	0	4	3	4	1	1	2	3	1	3	1	1									4	1	3	1	3	1	1	3	2	20	10	1	1	1	1	2	1	1	1
2	88	4	1	2	7	1	5	5	4	5	0	4	4	5	0	0	3	5	4	3	1	4									5	4	1	4	2	3	3	5	1	30	100	2	2	2	0	3	3	2	3
2	75	4	1	3	7	2	5	5	4	5	0	3	5	5	5	5	5	5	5	5	4	2									4	3	4	3	2	3	2	1	4	100	100	1	0	1	1	0	0	1	1
2	83	4	1	3	7	1	3	3	4	5	0	2	3	2	2	2	2	2	2	4	3	1									5	4	2	3	5	3	3	3	2	75	80	2	2	2	2	2	1	1	2
2	80	4	1	2	7	1	5	5	5	5	0	5	4	5	4	3	1	2	1	3	4	3									5	5	0	5	5	5	2	0	3	50	50	2	2	1	2	3	2	2	2
2	94	4	1	2	7	2	5	5	5	5	0	4	4	4	1	1	4	4	4	5	2	3									1	4	1	4	2	3	2	5	2	90	90	2	2	2	2	3	3	2	2
2	88	1	2	4	7	2	5	5	5	5	3	5	4	5	3	1	5	4	4	2	4	0									4	3	2	3	4	4	1	4	4	100	100	1	2	1	1	2	1	1	1
2	81	4	1	2	7	1	5	5	4	5	0	4	4	5	4	5	5	4	3	3	4	3									4	4	4	4	4	4	5	3	3	90	90	2	2	1	1	1	1	1	1
2	82	4	1	3	7	2	5	5	5	5	0	3	5	5	5	5	5	5	5	3	3	0									5	5	5	5	3	3	3	1	4	80	80	1	2	1	1	0	0	1	1
2	82	4	1	2	7	2	4	5	4	5	0	3	2	5	5	4	5	4	3	4	4	1									4	4	4	4	4	2	3	5	2	70	90	1	1	1	1	1	1	1	1
2	78	4	1	5	7	2	5	5	5	5	0	5	4	4	3	1	5	5	5	1	5	1									4	5	2	5	5	4	1	4	5	100	100	2	1	0	1	2	2	2	1
2	95	4	1	1	7	2	4	5	1	4	0	4	4	4	0	0	4	5	4	4	3	1									2	4	0	3	4	0	4	3	1	30	30	2	2	2	2	2	2	2	2
2	88	4	1	3	7	1	5	5	5	5	0	3	5	5	5	5	5	5	1	3	4	1									5	5	5	5	3	4	1	1	5	90	90	1	0	1	1	0	0	1	1
1	89	4	1	2	7	2	5	5	0	5	0	3	4	3	1	1	3	5	1	5	2	0									1	1	2	3	4	3	3	0	2	10	10	1	1	1	1	1	1	1	1
1	92	4	1	3	7	1	4	4	5	5	0	4	4	5	1	0	0	3	3	2	3	0									4	4	2	3	2	4	2	3	4	50	100	2	0	2	0	2	0	1	0
2	85	4	1	2	7	2	5	5	5	5	0	4	5	5	4	4	5	3	2	3	4	2									5	1	3	4	2	4	3	3	3	90	90	1	1	1	1	1	1	1	1
2	80	4	1	3	7	1	5	5	5	5	0	4	4	2	5	5	5	5	4	3	4	4									4	4	3	4	3	3	1	4	2	90	90	1	1	1	1	2	1	1	1
2	82	1	2	4	7	2	4	5	5	2	0	3	2	2	0	0	0	5	0	5	0	2									3	0	3	4	2	2	1	1	2	10	10	1	1	2	1	2	1	1	1
2	81	1	2	3	7	1	5	5	5	5	5	3	3	5	0	0	0	5	0	0	0	0									5	5	5	5	5	2	5	1	2	70	70	1	0	1	1	1	1	1	1
1	86	1	2	3	7	2	5	5	5	5	5	1	5	5	0	0	0	5	0	0	0	0									5	5	5	5	4	2	5	1	2	50	50	1	0	2	1	1	1	1	1
2	84	2	1	2	7	1	4	5	4	4	0	4	1	4	4	1	5	2	1	1	5	5									4	4	5	4	4	4	4	3	3	90	90	1	1	1	1	0	0	0	1
2	75	1	2	2	7	2	4	4	0	2	2	1	2	2	0	0	1	5	0	0	1	1									0	0	0	0	1	0	2	3	1	20	50	3	3	3	3	3	3	3	3
2	85	4	1	2	7	1	5	5	5	2	0	5	5	5	3	1	5	5	1	1	5	0									5	5	1	5	1	5	1	1	1	100	100	2	3	2	2	2	2	2	2
2	77	1	2	3	7	1	5	5	4	4	5	4	5	5	4	2	5	4	4	2	5	2									5	4	3	4	2	4	5	2		90	100	2	2	0	1	3	2	0	1
2	84	4	1	3	7	1	5	5	5	5	0	5	5	5	5	5	5	5	3	3	5	4									5	2	4	3	4	2	1	0	2	70	50	1	2	1	1	1	1	1	1
2	82	4	1	3	7	1	5	5	5	5	0	3	5	5	5	5	5	5	2	3	4	0									5	3	5	4	5	2	3	1	4	70	70	1	0	1	1	0	0	1	1
2	83	4	1	2	7	2	5	5	4	5	0	2	3	2	5	4	4	4	2	4	2	0									5	1	2	3	4	2	4	3	2	70	80	1	2	2	1	2	2	2	2
2	89	1	2	2	7	2	5	5	4	5	5	4	3	4	4	4	4	3	2	2	3	1									4	3	1	4	4	1	3	3	3	50	70	1	1	1	1	1	1	1	1
1	94	1	2	2	7	2	5	5	4	5	5	4	3	4	3	3	4	4	2	3	2	3									4	4	1	4	4	2	3	3	3	70	60	1	1	1	1	1	1	1	1
2	48	2	1	4	8	1	0	2	0	0	0	0	4	0	3	3	5	5	4	0	1	1									4	3	1	4	0	0	1	2	2	25	25	1	0	1	1	1	1	1	1
2	80	1	2	2	7	1	4	5	4	4	5	5	5	5	4	2	1	4	4	1	5	2									5	4	4	5	2	2	1	4	3	100	100	1	0	0	0	2	2	1	1
2	85	4	1	3	7	2	5	5	5	5	0	3	3	2	5	5	3	4	4	3	3	3									5	1	2	3	5	4	1	2	2	90	90	1	2	1	1	2	1	1	1
2	85	4	1	3	7	1	5	5	5	5	0	3	5	5	5	5	5	5	2	3	3	1									3	3	4	4	4	2	0	1	3	70	70	1	0	1	1	0	0	1	1
2	69	3	1	3	7	1	5	5	5	5	0	5	5	5	1	1	5	5	5	1	3	2									5	5	5	4	5	2	1	0	3	50	50	2	3	1	1	0	0	0	1
2	80	1	2	2	7	1	3	5	4	5	5	2	2	3	4	2	4	3	1	5	2	2									4	4	2	4	5	2	2	3	2	90	70	2	1	1	1	1	1	1	1
1	87	1	2	2	7	2	3	5	4	5	5	2	2	3	5	2	4	3	1	2	2	1									4	4	2	4	3	2	2	3	3	80	80	2	1	1	1	1	1	1	1
2	84	4	1	3	7	1	5	5	5	5	0	4	5	5	5	5	5	5	1	3	3	1									5	4	5	5	5	2	4	1	4	90	90	1	2	1	1	1	1	1	1
2	83	4	1	2	7	1	2	5	4	4	0	3	2	1	4	4	4	3	2	5	4	2									5	4	3	3	4	3	1	5	3	90	90	1	2	1	1	2	1	2	1
2	77	4	1	2	7	2	5	5	5	5	0	5	5	5	4	5	5	5	4	4	4	2									5	3	4	4	0	4	0	0	4	50	75	2	2	2	2	2	1	1	2
2	79	4	1	2	7	2	5	5	5	5	0	5	3	4	1	1	3	3	1	2	2	1									2	1	1	3	3	2	1	0	3	6	50	2	1	1	2	1	2	1	1
1	74	4	1	3	7	2	5	5	5	5	0	3	3	3	4	4	4	4	3	3	3	2									5	3	4	1	2	2	4	5	2	75	80	2	2	1	1	2	2	2	2
1	66	4	1	4	7	2	5	5	3	5	0	2	2	5	2	3	5		0	3	3	0									1	4	4	3	3	4	2	1	4	75	75	2	3	3	3	3	3	2	2
2	74	4	1	3	7	1	5	5	5	5	0	3	5	5	3	3	3	5	1	5	4	2									3	2	4	3	3	5	0	3	4	50	50	1	0	1	1	0	0	1	1
2	75	4	1	2	7	2	5	5	5	5	0	3	4	3	3	4	4	4	4	3	3	3									4	4	4	4	4	2	5	3	2	80	70	1	2	1	1	2	2	2	2
2	86	4	0	2	7	2	5	5	0	5	0	1	3	2	0	0	1	4	0	1	0	0									3	4	0	3	5	1	4	3	2	10	10	1	3	3	3	3	1	3	1
2	86	4	1	3	7	1	5	5	5	5	0	2	4	5	5	5	5	5	1	1	2	1									4	5	5	3	3	3	2	1	3	80	80	1	0	1	1	0	1	1	1
2	80	4	1	2	7	2	5	5	4	5	4	3	3	2	1	1	3	3	0	0	1	0									2	3	2	3	4	1	0	1	1	40	50	3	2	1	2	3	3	3	2
2	79	4	1	3	7	1	5	5	5	5	0	2	4	4	3	2	3	5	2	1	2	2									4	4	5	4	3	2	1	1	4	80	80	1	0	1	1	0	0	1	1
2	80	4	1	3	7	2	5	5	5	5	0	1	4	5	5	5	5	5	0	3	3	2									4	4	5	4	2	1	3	3	2	70	70	1	2	1	1	0	1	1	1
2	70	4	1	2	7	1	2	2	4	4	0	3	3	2	4	3	3	5	1	2	2	0									4	4	2	3	5	2	5	1	1	40	40	2	2	2	2	2	2	2	2
2	81	1	2	2	7	2	5	5	5	5	5	5	5	3	0	0	0	5	0	0	0	0									5	0	3	5	2	1	1	1	1	100	100	2	3	1	1	2	2	1	1
2		4	1	3	7	2	4	5	4	5	0	2	4	5	4	4	5	5	3	4	3	0									3	2	1	4	2	2	4	1	2	70	70	1	0	1	1	0	0	1	1
2	80	4	1	3	7	2	5	5	5	5	0	4	4	3	4	4	4	5	0	5	4	2									4	4	3	3	2	4	5	5	3	75	100	1	2	1	1	2	1	2	2
2	84	1	2	3	7	1	5	5	5	5	5	5	5	5	2	0	1	0	1	2	1	0									5	3	1	5	3	1	3	1	2	90	100	2	2	1	2	2	1	1	1
1	90	4	0	2	7	2	5	5	4	5	0	2	2	2	0	0	0	1	0	2	4	1									0	0	0	2	0	2	0	1	2	50	50	3	2	2	2	1	1	2	2
2	72	4	1	3	7	2	4	5	3	5	0	1	3	5	0	0	0	5	0	0	0	0									3	3	5	4	4	1	2	1	2	40	40	1	0	1	1	0	1	1	1
2	78	4	1	1	7	1	5	5	5	5	0	1	1	5	2	2	2	5	2	0	1	0									0	0	0	3	2	1	1	1	1	50	50	2	3	2	3	2	2	3	3
2	85	4	1	2	7	2	5	5	5	5	0	3	4	4	0	0	2	5	2	4	2	4									4	4	4	3	5	2	5	4	2	75	75	2	2	1	1	2	2	2	2
2	83	4	1	3	7	2	5	5	5	5	0	4	4	5	5	5	5	5	3	3	4	2									4	4	1	0	2	4	1	1	5	90	90	1	0	1	1	1	0	1	1
1	82	1	2	4	7	2	5	5	3	4	5	3	3	4	0	0	0	5	0	0	0	0									2	3	0	3	5	3	0	1	1	50	50	1	2	1	1	2	1	2	1
2	80	4	1	2	7	2	5	5	5	3	0	3	5	2	0	0	0	5	0	0	0	0									5	5	0	5	0	2	1	1	1	90	50	2	3	2	2	2	2	2	1
1	84	4	0	3	7	3	4	5	0	5	0	3	3	4	3	2	4	5	3	5	3	3									3	1	4	4	3	4	2	3	3	70	70	1	0	1	1	0	1	1	1
2	94	2	1	3	7	2	5	5	5	5	0	5	5	5	5	5	5	4	4	1	3	2									5	4	5	4	3	4	3	1	4	80	80	1	0	1	1	0	0	1	1
2	83	1	1	3	7	1	4	5	4	4	3	2	5	2	5	5	5	4	5	5	4	1									3	4	1	5	4	2	2	1	2	70	70	1	2	1	1	0	2	1	1
1	21	1	4	4	1		3	5	3	5	5	2	2	5	5	4	5	2	5	4	5	3	4	3	4	3	3	4	4	4	3	4	2	4	4	2	3	1	2	90	80	1	3	2	1	2	2	1	1
2	87	1	2	1	7	1	4	5	4	5	5	4	2	2	0	0	0	4	0	0	1	0									0	0	0	0	0	0	4	1	1	25	50	3	3	2	2	2	2	2	3
2	81	4	1	3	7	2	5	5	5	5	0	4	4	1	5	5	5	5	4	1	4	3									5	5	3	4	5	4	1	4	4	100	100	1	1	1	1	2	1	1	2
2	65	2	1	2	7	2	0	0	0	0	0	0	0	1	0	0	0	0	0	0	0	0									0	0	0	0	0	0	0	1	1	20	10	2	2	3	3	2	3	3	3
2	83	4	1	3	7	2	5	5	5	5	0	3	4	5	4	3	5	5	3	2	2	0									5	4	3	4	2	1	4	5	2	40	40	1	0	1	1	0	0	1	1
1	85	4	1	2	7	2	1	3	4	3	0	4	3	3	4	4	4	5	4	1	5	4									4	4	1	4	4	4	3	3	3	50	50	2	2	2	1	2	2	2	2
2	92	4	4	1	7	1	2	2	1	4	0	1	3	3	0	0	2	1	2	5	0	2									2	3	2	3	4	2	5	4	2	5	10	3	0	3	3	1	0	3	3
2	80	4	1	2	7	3	5	5	5	5	0	5	5	5	5	3	4	5	5	1	5	3									5	0	4	4	1	5	1	4	5	100	100	1	1	1	1	1	1	1	1
2	88	4	1	3	7	1	5	5	5	5	0	3	4	5	4	4	5	5	5	4	2	1									2	3	2	4	2	2	3	1	2	40	40	1	0	1	1	0	0	1	1
2	82	4	1	2	7	2	1	5	5	0	0	0	0	0	2	1	4	3	4	3	3	4									3	2	1	3	4	2	3	5	2	40	80	3	3	3	2	3	2	2	2
1	60	4	1	5	3	1	4	5	4	5	0	2	2	2	5	5	5	4	5	1	5	5									2	4	2	4	2	4	3	5	2	95	70	3	3	1	2	3	1	3	2
2	80	4	1	2	7	1	5	5	4	5	0	2	4	3	5	5	5	5	0	4	2	2									5	3	3	4	5	0	4	1	2	100	80	2	3	1	2	3	2	3	2
1	83	4	1	3	7	1	4	5	5	3	0	1	2	5	0	0	0	5	0	0	0	0									5	5	5	5	1	5	4	1	1	100	0	2	2	3	1	2	2	1	1
2	92	4	1	3	7	1	5	5	5	5	0	1	5	5	0	0	0	5	0	0	0	0									5	3	0	5	4	0	1	1	1	75	50	3	0	2	2	1	1	1	1
2	82	4	1	2	7	1	5	5	5	5	0	5	4	2	3	3	4	3	2	2	3	0									5	3	4	3	5	4	1	1	2	75	100	2	2	1	2	2	1	1	1
2	90	4	1	3	7	1	5	5	4	4	0	2	4	4	0	0	2	5	1	0	0	0									2	4	2	3	2	1	3	1	2	40	40	1	0	1	1	0	0	1	1
1	66	3	1	5	8	1	4	5	4	5	0	0	5	5	4	4	5	1	5	2	1	0									4	5	0	3	4	2	0	1	1	100	50	1	3	3	1	3	3	3	3
2	78	4	1	2	7	2	5	5	2	5	0	3	4	3	5	3	5	4	5	0	0	0									5	1	0	3	0	0	5	1	1	25	60	2	3	3	2	3	3	3	2
2	81	4	1	3	7	2	5	5	0	5	0	4	4	5	0	0	0	5	0	0	0	0									5	0	5	5	2	2	0	1	2	70	70	1	2	1	2	1	2	1	1
2	81	4	1	2	7	1	2	5	2	3	0	2	5	2	0	0	1		0	1	0	0									5	5	0	5	1	5	1	1	1	100	50	1	3	1	1	2	2	1	2
2	84	4	1	3	7	1	5	5	5	5	0	4	4	4	5	4	5	5	4	1	4	2									4	4	0	4	3	4	0	1	3	80	80	2	0	1	2	0	1	1	2
2	81	4	1	2	7	1	5	5	5	5	0	4	4	4	5	3	4	5	4	1	5	1									5	4	1	3	4	4	1	3	4	90	100	1	1	0	1	1	1	1	1
2	86	4	1	3	7	1	5	5	5	5	0	5	5	5	5	5	5	5	5	2	5	1									5	4	5	4	2	4	5	3	4	90	90	1	0	1	1	0	0	1	1
1	93	1	2	2	7	2	5	5	4	5	5	5	3	2	0	0	1	0	0	2	1	0									2	1	0	5	4	1	1	1	2	25	50	2	1	2	3	2	3	3	2
2	36	1	3	5	5	3	5	5	4	5	4	4	4	4	3	2	3	1	2	3	4	1	4	4	4	2	2	4	3	2	4	4	1	4	4	4	1	3	4	75	70	2	1	2	2	2	2	2	2
2	79	1	2	2	7	1	5	5	4	5	4	3	3	2	4	4	4	5	2	5	2	0									4	3	4	3	4	2	1	1	2	70	80	1	3	1	2	2	2	2	2
1	84	4	1	2	7	3	5	5	3	5	0	4	4	5	0	1	5	0	0	2	1	4									5	4	1	4	2	0	1	5	2	60	80	1	3	1	2	3	2	2	1
2	84	4	1	2	7	2	5	5	5	5	0	3	4	5	1	2	2	0	0	0	4	0									5	1	1	3	4	2	3	1	2	60	90	1	1	1	1	1	1	1	1
2	87	4	1	1	7	1	5	5	5	5	0	3	5	2	0	0	3	5	0	2	4	0									5	3	1	3	2	2	1	1	2	60	90	1	2	2	2	2	2	2	2
2	86	4	1	2	7	1	5	5	5	5	0	2	2	2	0	0	3	5	0	2	2	0									5	3	0	3	0	3	1	5	4	90	90	2	2	2	3	3	2	1	1
1	83	1	2	1	7	1	5	5	4	4	5	2	4	3	0	0	0	0	0	0	0	0									4	0	0	2	0	3	2	1	2	50	50	2	1	1	1	2	3	2	2
1	86	4	1	2	7	2	5	5	3	5	0	3	4	4	5	5	5	5	2	5	5	0									5	2	0	5	4	5	4	5	4	70	80	1	2	1	2	1	1	1	1
1	20	2	5	4	1		5	5	3	5	0	5	5	5	3	4	5	3	5	3	5	5	5	4	4	5	5	3	5	4	4	3	4	5	4	4	5	3	5	80	75	1	0	0	1	0	1	1	1
1	19	2	4	4	1		5	5	4	5	5	5	5	5	5	5	5	4	5	4	5	4	5	5	0	5	5	4	5	5	5	3	5	5	4	5	1	1	5	85	70	0	2	0	0	0	0	0	0
1	27	2	4	5	1		5	5	4	5	1	4	4	4	4	4	5	3	5	2	4	3	5	4	4	3	3	4	4	3	2	2	1	2	2	1	2	1	5	73	89	1	1	1	1	1	0	1	1
2	46	1	1	5	5	4	3	3	2	3	3	3	4	3	4	4	5	3	4	3	4	2	4	4	4	3	4	4	2	3	3	3	2	3	5	3	4	5	3	50	60	1	2	1	2	2	1	1	1
1	19	2	4	4	1		5	5	4	5	4	5	5	5	5	5	5	4	5	4	5	5	5	5	5	5	5	4	5	5	5	3	1	5	4	5	1	1	5	75	80	0	2	1	0	1	0	0	0
2	51	1	3	0	5	2	5	5	5	5	4	4	4	5	2	1	5	4	2	1	5	2	5	2	5	2	5	4	4	4	4	5	1	4	0	2	0	3	3	80	80	1	1	1	1	0	0	1	1
1	62	1	2	3	7	2	5	5	4	5	5	4	4	5	4	3	5	4	5	3	4	1									5	3	1	4	0	2	5	0	4	99	99	1	2	1	0	2	1	2	1
2	49	1	3	5	5	4	5	5	3	4	5	4	2	4	3	4	5	2	4	4	4	3	4	2	3	2	2	3	3	1	4	3	3	3	2	5	2	3	3	80	70	1	2	1	1	0	0	1	0
1	19	2	6	5	1		3	4	3	5	2	3	4	4	4	2	5	4	4	4	3	2	4	3	2	3	3	2	2	1	3	1	2	3	4	4	5	3	4	60	40	1	1	2	1	2	0	1	1
1	19	2	4	5	1		5	5	4	5	1	4	4	4	3	5	4	1	5	3	5	2	4	4	4	3		1	5	4	4	3	4	4	5	4	4	3	4	65	70	1	2	1	1	1	1	1	1
1	27	2	4	4	1	1	3	5	4	3	1	3	3	4	2	2	4	2	4	5	3	3	4	4	4	2	5	3	5	5	3	4	0	4	3	2	0	4	2	80	80	0	1	0	0	2	0	1	1
1	56	1	3	5	5	3	5	5	4	5	5	4	4	3	5	5	5	2	4	3	4	4	2	2	2	1	2	3	4	4	4	4	4	3	4	2	4	3	4	90	90	1	1	1	1	1	1	1	1
2	51	1	3	5	5	4	5	5	4	4	4	3	3	3	3	5	5	3	3	3	5	3	4	4	4	4	5	4	4	4	4	5	5	5	2	5	3	3	4	95	95	1	1	0	0	0	0	1	0
2	21	2	6	5	1		4	4	3	3	0	3	3	4	5	4	4	5	4	4	4	3	4	3	2	3	3	3	3	4	3	3	1	4	4	3	5	5	4	75	90	1	1	1	1	1	1	1	1
2	19	1	5	4	1		5	4	4	5	5	4	3	5	5	4	5	2	4	3	4	3	4	3	4	3	4	3	2	4	3	3	2	2	4	3	4	4	3	90	90	1	2	1	1	2	0	0	1
1	20	2	4	5	1		4	5	3	4	5	5	3	4	4	4	5	3	5	5	5	2	3	3	3	3	3	4	4	4	4	3	3	4	5	5	3	1	4	70	75	2	1	1	0	1	0	1	1
2	86	4	0	2	7		4	5	5	5	0	5	5	5	2	5	5	5	1	4	5	2									3	5	1	5	2	5	3	3	4	80	90	1	0	1	2	1	2	1	1
2	75	1	2	2	7		5	5	5	5	5	5	5	5	5	5	5	5	5	4	5	2									5	5	0	5	2	5	1	1	4	80	90	1	1	1	1	2	1	1	1
2	53	3	0	5	5	3	5	5	1	5	0	5	4	5	5	5	5	4	4	1	5	5	4	3	4	4	5	5	4	4	4	4	2	4	3	4	1	3	5	90	80	2	1	1	1	0	0	1	1
2	84	4	4	3	7		5	5	5	5	0	5	5	5	5	4	5	5	5	4	5	2									5	5	5	5	5	5	3	3	4	50	90	2	1	1	1	1	1	1	1
2	46	2	1	5	5	3	5	5	1	5	5	5	4	4	4	5	5	1	5	1	5	4	4	1	3	0	4	5	2	0	5	5	1	5	5	3	4	5	4	85	80	1	1	1	1	0	0	1	1
1	56	1	3	5	0	4	3	5	3	5	5	4	4	4	3	4	5	0	5	1	4	1	3	3	4	1	4	4	4	4	4	4	1	3	2	5	3	4	2	90	90	2	1	1	1	1	1	2	1
1	19	1	6	5	1		5	5	3	5	5	4	5	4	4	4	4	3	5	4	4	3	4	4	4	3	3	4	3	2	2	1	3	3	4	4	3	3	4	60	70	2	2	1	0	1	2	1	1
1	19	1	6	4	1		3	5	4	5	4	4	4	4	4	4	4	1	5	3	5	3	3	3	3	4	3	2	4	3	4	2	2	3	4	4	2	5	4	99	90	1	2	1	1	1	0	0	0
1	18	2	1	4	1	1	5	5	4	5	5	3	4	5	4	5	5	4	5	4	4	2	5	3	3	2	2	4	3	3	5	3	2	5	3	3	4	3	3	80	100	2	2	0	1	1	2	2	0
2	83	4	0	4	7		5	5	4	5	0	2	4	4	5	5	5	5	1	2	4	0									2	2	4	4	2	2	1	3	2	75		1	1	1	2	1	1	1	1
1	18	2	4	5	1		5	5	5	5	0	4	5	5	5	5	5	2	5	1	5	5	5	4	4	3	2	4		4	4	2	4	2	3	3	4	4	5	90	95	1	1	1	0	2	3	2	1
2	66	1	2	3	7		5	5	1	4	4	4	4	5	5	5	5	5	2	4	5	0									5	4	2	4	5	2	3	2	4	50	80	1	1	1	1	1	1	1	1
1	18	2	4	5	1		4	5	3	5	0	3	3	5	4	4	5	4	4	5	4	1	4	4	4		1	3	3	1	3	1	3	2	4	4	3	3	4	73	68	2	2	1	1	2	2	2	1
2	28	2	2	5	5	2	5	5	5	5	5	5	5	5	5	5	5	5	5	1	5	4	4	3	5	1	5	5	3	4	3	2	1	4	4	2	4	1	4	85	85	1	1	0	0	1	1	1	1
1	20	2	4	5	1		5	5	4	5	5	5	4	5	5	5	5	4	4	3	5	1	5	5	4	4	4	2	4	5	4	4	1	4	2	4	3	3	4	65	80	1	1	1	1	1	1	1	1
2	19	2	6	4	0		5	5	4	5	3	4	4	4	5	5	5	4	5	1	4	1	5	5	5	5		4	5	4	5	4	4	4	4	1	5	1	3	70	80	1	1	1	1	0	1	0	0
2	19	2	6	5	1		2	4	3	3	1	4	3	2	3	5	5	1	4	3	4	4	3	4	3	4	4	3	3	2	3	4	3	3	2	3	3	5	5	60	10	2	2	1	1	1	1	2	1
2	19	2	6	4	0		5	5	1	5	3	4	4	4	5	5	5	4	5	1	4	1	5	5	5	5	5	3	4	4	4	4	4	4	4	1	5	1	3	70	80	1	1	1	0	1	2	0	1
2	40	2	1	5	5	3	3	4	3	3	3	2	3	3	4	4	5	2	2	4	3	3	5	4	2	4	3	5	2	2	2	1	1	3	2	3	5	3	3	40	50	2	3	3	2	3	2	1	2
2	40	2	1	5	5	3	3	3	3	5	0	2	3	3	2	1	3	2	3	5	2	0	1	0	1	0	1	4	0	0	2	4	4	3	2	4	4	4	2	75	50	1	0	1	1	1	1	1	1
1	19	1	5	5	1	1	4	5	3	5	5	3	4	4	3	3	5	1	5	4	4	4	5	4	3	3	4	3	4	3	3	4	4	4	4	1	3	2	4	75	70	1	2	1	1	2	0	1	0
2	77	4	1	3	7		5	5	5	4	4	4	3	5	4	5	5	5	1	3	4	1									5	5	4	5	4	3	1	3	4	100	100	1	1	1	1	0	1	1	1
2	70	3	1	3	7		3	5	3	5	0	4	4	4	5	1	5	5	5	4	2	0									5	5	5	5	2	5	1	2	2	75	50	1	1	1	1	1	0	1	1
1	19	2	4	5	1	1	5	5	5	5	5	5	5	5	5	5	5	3	2	3	5	5	5	5	4	5	5	1	5	5	5	3	4	5	0	5	1	3	5	90	90	0	2	1	0	2	2	0	0
2	23	2	4	5	5	1	5	5	4	5	5	5	5	5	4	4	4	1	5	3	5	4	5	4	3	3	4	2	4	4	4	2	1	4	4	3	4	3	3	70	60	1	2	1	1	2	3	1	1
1	20	2	5	5	1	1	4	5	3	3	0	3	3	4	4	5	5	3	3	3	4	5	3	4	2	4	3	4	3	4	2	4	3	4	5	4	3	3	4	85	80	1	1	1	0	0	1	0	2
1	22	2	4	5	1	1	5	5	1	5	4	5	5	4	5	5	5	2	5	1	5	5	5	5	4	4	5	5	4	5	2	3	4	5	2	5	1	3	4	90	90	1	0	0	1	0	1	1	1
1	19	2	6	4	1		3	5	4	5	0	1	2	4	5	3	4	4	5	4	4	3	5	5	4	2	2	1	4	2	4	4	2	3	2	3	5	5	5	80	60	1	3	1	1	2	1	1	1
1	28	2	5	4	1	1	5	5	4	5	0	4	4	4	5	5	5	4	5	3	5	4	5	5	4	5	5	4	4	4	5	4	4	4	4	5	3	3	5	70	75	1	1	0	0	2	1	0	0
2	19	2	6	4	1		5	5	5	5	5	5	5	5	5	5	5	0	2	4	5	5	1	1	1	2	1	1	1	5	2	1	5	5	0	5	0	1	4	80	55	2	3	3	2	3	3	2	2
1	19	1	4	4	1	1	4	5	4	5	5	4	4	5	5	4	5	4	3	2	5	4	5	4	4	5	5	1	5	4	3	1	3	3	2	1	5	2	5	80	100	1	1	1	0	0	0	0	1
1	19	2	6	5	1		5	5	4	5	3	5	4	5	5	5	5	4	5	3	5	5	5	4	5	5	5		5	4	4	4	4	4	4	5	1	1	5	90	80	0	0	1	1	1	1	0	1
1	19	2	5	4	1		4	5	3	5	2	4	4	5	5	5	5	4	5	3	4	4	4	4	5	1	5	3	4	4	4	1	3	3	5	4	4	5	4	80	80	1	1	1	1	0	0	1	1
1	18	2	4	4	1	1	5	5	2	5	1	3	4	4	5	4	5	4	4	3	4	3	4	4	4	3	3	4	4		2	2	2	3	4	3	5	3	4	75	70	1	2	0	1	1	2	0	1
1	19	2	4	5	1		5	5	5	5	5	5	5	5	5	5	5	3	5	1	5	5	5	5	4	5	5	1	4	4	5	5	4	5	4	5	1	5	5	85	80	0	2	0	1	2	1	1	0
1	24	2	5	5	1		5	5	4	5	0	4	4	5	3	5	5	3	2	3	5	4	3	2	2	0	4	2	4	3	3	1	1	2	2	2	2	2	2	56	85	1	3	1	0	3	3	2	2
1	19	2	5	5	1	1	4	5	4	5	2	3	3	4	5	5	5	4	5	4	5	2	4	4		4	4	3	4	4	4	3	4	4	2	5	1	3	5	75	75	1	1	1	1	2	1	3	1
1	22	1	5	5	1		5	5	4	5	4	5	5	5	5	5	5	3	5	1	5	5	5	4	5	5	4	4	4	4	3	4	4	3	4	2	5	3	5	90	80	1	1	0	1	1	0	1	1
1	19	2	1	4	1		5	5	4	5	3	5	5	5	5	3	5	4	5	5	5	5	5	3	4	5	4	1	5	5	5	2	4	4	2	4	5	2	4	85	90	1	1	1	1	0	0	1	1
1	19	2	4	5	1		5	5	3	3	1	4	4	5	4	5	5	3	4	4	5	5	4	4	3	1	4	0	4	4	4	1	0	3	2	5	1	3	4	60	7742	1	0	1	1	2	1	1	1
1	22	2	4	4	5	1	5	5	4	4	4	4	4	5	5	5	5	3	4	1	5	5	5	4	3	4	4	1	4	3	4	2	4	4	4	4	5	5	5	85	72	1	1	1	0	1	1	0	0
1	22	2	4	4	1		5	5	4	5	1	5	4	5	5	4	5	3	5	3	5	4	4	4	4	4	4	4	4	4	4	3	3	3	4	2	1	5	5	85	80	1	1	1	1	1	1	1	1
1	19	2	6	4	1	1	5	5	5	5	2	5	4	5	5	4	5	4	5	1	5	1	5	5	4	3	2	4	1	0	5	5	4	4	5	5	4	3	5	99	78	2	2	3	1	1	2	1	2
1	19	2	6	4	1		5	5	4	5	5	4	5	5	5	5	5	5	5	3	5	4	5	5	5	4	4	4	4	4	4	2	3	4	0	4	3	2	5	90	95	1	0	0	0	0	0	1	0
1	19	2	4	5	1		5	5	5	5	0	3	3	4	5	5	5	5	5	1	5	4	5	5	4	4	4	5	4	5	4	3	3	5	2	5	5	3	5	80	85	0	2	0	0	0	2	0	1
2	18	1	4	5	1		3	5	3	5	5	4	2	3	5	5	5	3	4	3	5	5	4	4	4	4	4	4	4	4	3	3	3	4	2	3	4	3	5	70	80	1	2	1	1	3	2	1	2
2	18	2	6	5	1	1	3	5	3	5	5	4	2	3	4	4	4	2	5	5	5	3	4	5	4	3	3	3	3	3	4	1	3	2	3	3	5	1	5	70	75	1	2	1	1	2	2	0	0
1	19	1	4	4	1		5	5	5	5	5	5	5	5	5	5	5	4	5	5	5	5	5	5	5	2	4	5	5	3	5	4	5	2	0	5	5	1	3	99	99	1	2	1	1	1	1	0	0
2	18	2	5	5	1		5	5	4	5	2	5	4	5	4	5	5	3	4	3	5	3	4	2	1	4	3	3	2	2	3	4	3	3	2	4	2	3	5	99	99	2	3	1	0	3	2	1	1
1	19	2	5	4	1	1	2	2	3	3	0	3	1	2	3	1	2	4	3	4	3	2	5	5	4	5	4	0	4	4	3	3	2	4	2	1	5	5	4	60	60	1	1	2	1	1	1	1	1
1	19	2	5	4	1		5	5	2	5	1	4	4	5	4	4	5	4	4	3	5	4	5	4	4	4	4	4	4	4	3	1	1	3	2	5	3	5	4	80	80	2	2	0	1	0	0	1	1
2	26	2	4	5	5	2	5	5	4	5	0	3	4	5	4	5	5	4	4	4	5	2	4	2	4	2	4	3	5	5	3	3	1	3	4	3	5	5	3	80	90	1	0	1	1	1	2	1	1
2	34	1	1	5	5	2	5	5	3	5	4	4	2	5	2	2	2	4	2	5	3	0	2	2	2	1	3	3	2	2	4	3	5	4	2	4	2	5	4	50	20	2	3	1	3	3	3	2	2
1	39	1	1	5	5	3	3	5	4	5	5	4	4	4	4	4	5	3	5	3	5	2	4	4	5	4	5	4	5	5	3	3	2	4	2	2	5	5	2	60	80	1	1	1	1	1	0	1	1
2	27	1	2	5	5	2	4	5	4	5	3	4	4	3	4	4	5	2	4	5	4	3	5	4	5	3	3	3	5	5	4	2	1	3	5	4	3	2	3	75	70	3	2	1	1	2	1	2	1
2	53	3	3	5	5	2	3	5	3	4	0	3	3	2	5	3	5	3	2	4	4	3	3	3	3	1	2	2	2	2	2	2	2	3	4	3	4	5	2	50	50	1	1	0	1	1	1	1	1
2	50	3	0	5	5	3	4	5	3	5	2	4	5	4	5	5	5	5	5	1	5	4	5	5	5	4	4	0	5	4	5	4	4	5	2	5	3	1	5	90	95	1	0	1	1	0	0	1	1
2	85	4	1	3	7	1	2	5	3	4	0	2	3	3	1	0	2	3	1	5	1	0	0	0	0	0	0	5	0	0	3	4	2	3	5	1	5	3	2	60	50	1	2	1	2	1	2	1	1
2	68	1	3	5	7	3	5	5	3	4	4	4	5	4	3	4	5	1	4	1	5	2	4	4	4	3	4	2	4	5	4	2	4	4	4	4	3	2	4	90	90	1	1	1	1	1	1	1	1
1	50	1	3	4	5	3	2	4	3	3	2	4	3	2	3	2	4	3	3	5	4	1	4	2	4	1	0	3	1	1	3	3	4	3	4	4	3	3	3	70	70	1	1	2	1	2	2	1	1
2	26	1	4	5	5	2	5	5	3	5	5	3	4	4	5	3	4	4	2	5	4	3	4	3	5	2	4	3	3	5	4	3	4	4	4	5	3	2	3	70	60	2	1	1	1	1	2	2	1
2	36	2	1	5	5	3	4	3	3	5	5	3	3	3	5	5	5	4	3	3	4	2	5	4	1	3	4	4	3	3	4	4	3	3	4	5	2	3	4	80	80	1	2	1	1	2	0	1	1
2	39	1	3	5	5	3	5	5	4	5	5	4	3	5	4	5	5	2	2	3	5	5	4	4	5	2	2	4	4	3	4	2	1	1	3	3	3	5	3	65	85	3	2	3	1	2	2	2	2
2	53	2	1	4	5	3	3	5	1	3	0	3	2	4	5	5	5	4	5	3	5	2	4	4	4	3	4	4	4	3	4	3	5	4	4	3	5	3	2	90	90	1	1	1	1	2	1	1	1
2	51	1	3	5	5	1	5	5	3	2	0	4	2	1	1	1	5	3	5	3	1	1	5	1	1	1	5	3	1	2	5	5	2	3	4	5	1	3	5	100	80	2	2	1	2	2	2	1	2
1	80	1	2	4	7	3	5	5	5	5	4	3	3	3	3	2	5	3	4	1	3	1									3	3	1	5	2	3	3	5	4	75	60	1	1	1	1	0	0	1	0
2	50	1	3	5	5	3	5	5	4	5	5	5	5	4	3	3	4	2	5	3	4	2	4	4	4	1	3	4	4	3	3	3	2	3	4	3	3	2	3	60	40	3	3	3	3	3	3	3	3
2	38	2	3	5	5	3	5	5	4	5	5	5	4	4	3	5	5	2	3	1	4	1	5	4	5	2	4	4	5	3	4	4	3	4	4	4	3	3	5	95	95	1	1	0	0	1	0	1	1
1	49	1	3	4	5	3	3	4	4	3	3	3	3	3	3	4	5	3	5	5	2	1	3	2	2	1	4	3	3	3	2	3	3	3	4	3	5	5	3	75	60	1	1	1	1	1	1	1	1
2	35	2	5	0	5	3	3	5	4	5	2	2	3	3	5	5	5	4	5	3	4	3	5	4	4	4	5	4	4	4	4	4	1	4	4	2	5	5	3	90	80	2	2	1	1	1	0	1	1
2	45	1	3	5	5	3	5	5	4	3	5	3	2	3	2	3	4	2	2	4	4	1	2	2	2	2	3	3	2	2	1	3	4	2	2	4	1	4	3	70	60	2	1	1	1	1	1	1	0
2	48	1	3	5	5	3	5	5	4	4	4	4	4	4	3	4	5	3	2	4	3	1	4	4	4	3	2	3	4		3	1	4	2	3	2	3	3	4	70	70	1	1	1	1	1	1	1	1
2	55	1	2	5	5	4	5	5	2	2	1	3	3	3	2	4	5	2	3	1	3	1	5	3	4	1	4	3	3	3	4	4	1	4	5	3	5	3	1	90	60	2	2	2	1	1	2	1	2
1	79	1	2	5	7	3	5	5	5	5	0	3	4	3	5	4	5	4	5	1	5	1	3	4	4	2	4	1	5	5	4	5	5	5	3	4	1	5	5	90	80	1	0	1	1	1	1	1	1
2	39	1	3	5	3	2	5	5	5	5	5	5	4	4	5	5	5	4	5	1	5	1	5	4	5	3	4	4	5	4	4	4	1	4	2	1	3	1	4	100	90	1	2	1	1	2	0	1	1
1	35	3	1	5	5	2	2	3	3	3	1	2	2	2	2	2	3	3	2	5	2	2	2	1	2	0	3	3	2	2	2	3	2	3	4	3	4	4	2	60	50	1	2	2	3	3	3	3	3
2	51	2	4	3	4	1	1	1	0	0	1	0	0	0	3	2	5	1	5	1	4	2	2	1	2	2	2	2	1	0	4	4	4	4	3	4	3	1	2	95	97	2	3	3	2	3	3	2	3
1	45	3	2	5	5	3	3	4	3	5	4	2	2	3	3	3	4	3	3	5	3	3	2	3	2	2	3	3	3	3	2	3	3	4	4	2	5	5	2	70	80	0	1	1	1	2	1	1	1
1	29	1	2	5	4	1	5	5	4	5	5	4	4	4	3	3	5	2	2	3	4	3	2	4	4	1	2	4	4	3	2	1	2	4	4	2	5	2	3	75	75	1	1	0	0	3	0	1	1
2	39	1	2	5	5	3	5	5	3	5	5	4	4	5	5	5	5	3	2	3	5	2	2	2	3	3	2	3	1	1	2	2	2	3	2	2	5	1	4	70	90	0	2	1	0	1	0	0	0
2	37	1	3	5	5	3	5	5	3	5	5	5	4	5	4	5	5	3	2	3	5	0	5	2	3	1	4	3	4	2	3	3	2	3	2	3	5	5	4	60	80	3	2	1	3	3	2	1	2
1	36	1	3	5	5	2	5	5	4	5	4	5	5	4	3	2	5	2	3	3	4	2	4	3	4	2	4	4	4	2	4	4	1	4	2	3	4	5	5	75	75	1	2	1	1	2	2	2	1
1	22	1	5	5	1		3	4	2	4	4	1	1	2	3	3	4	2	2	2	4	2	4	1	2	1	1	3	2	1	2	1	1	2	2	4	5	5	2	40	60	2	2	2	1	2	1	2	2
2	35	2	4	5	5	2	5	5	3	5	0	3	3	4	2	5	4	2	1	5	3	2	3	4	4	3	4	3	4	4	2	1	1	3	2	1	5	3	2	75	75	1	1	1	1	1	0	1	1
1	36	1	2	4	5	3	4	4	3	3	4	3	4	4	3	2	4	2	4	4	4	3	3	3	4	3	3	4	4	3	3	3	1	3	4	2	2	3	3	60	60	1	0	1	1	0	0	1	1
1	33	1	2	5	3	2	4	5	3	4	5	3	3	3	3	3	5	2	5	3	5	1	5	3	4	5	2	4	4	0	5	4	2	4	5	4	3	3	4	90	55	1	0	2	0	1	0	1	1
1	35	1	2	5	5	2	2	4	3	5	5	3	4	2	3	4	5	2	1	4	4	1	4	2	4	2	3	3	4	1	4	4	3	3	2	4	4	5	3	70	75	1	0	1	1	1	1	1	1
1	62	1	2	5	5	4	5	5	4	5	5	5	4	5	4	4	4	4	5	3	4	4	4	4	4	4	4	1	4	4	4	4	4	4	3	4	3	3	3	70	75	2	1	1	1	1	1	1	1
2	45	1	2	5	3	1	5	5	3	5	5	4	4	5	2	2	3	2	3	5	4	3	4	4	4	2	4	3	4	2	4	3	4	4	4	1	4	5	3	80	80	1	0	1	1	0	0	1	1
1	64	1	2	5	7	3	5	5	4	5	5	4	5	4	4	4	5	3	3	4	3	1									3	3	2	3	4	2	5	5	2	75	75	1	1	1	1	1	1	1	1
1	37	1	2	5	5	2	5	5	5	5	5	5	5	5	4	5	5	2	3	3	5	5	5	4	4	4	5	4	4	5	3	3	2	3	4	2	4	4	4	70	75	1	1	1	1	1	1	1	1
1	35	2	2	5	5	3	3	3	4	4	4	4	4	4	3	2	4	3	4	4	4	3	2	2	2	1	3	3	3	1	2	3	2	3	4	3	5	4	3	80	60	1	2	1	1	2	1	2	1
2	25	1	2	5	5	2	4	5	4	5	5	3	3	4	3	3	5	3	5	4	3	2	3	2	3	2	3	4	3	1	2	3	1	3	2	3	5	3	4	70	60	1	0	2	0	1	1	1	1
2	19	1	0	4	1		0	4	0	0	5	2	5	2	5	5	5	4	4	1	5	2	4	3	4	3	2	4	4	2	5	4	4	5	4	2	4	3	5	98	97	1	2	0	0	2	3	3	3
2	28	2	4	5	3	1	5	5	4	5	5	5	5	5	4	5	4	3	4	5	5	4	5	5	5	3	2	4	4	3	4	3	2	3	4	5	2	3	5	70	80	1	0	2	1	0	1	1	1
2	48	3	0	5	5	4	3	4	3	3	1	4	4	4	3	4	4	3	2	3	4	2	4	3	4	4	4	5	4	4	4	2	2	4	2	4	3	2	5	95	95	1	1	1	1	1	1	1	1
2	27	2	4	5	1	1	5	5	4	4	0	4	5	4	5	5	5	4	5	5	5	5	4	4	4	5	4	4	4	1	4	3	4	4	2	4	4	4	4	80	95	1	0	1	0	2	0	1	1
1	23	1	4	5	1		3	3	0	4	4	1	3	4	5	5	5	3	4	5	5	4	2	1	3	1	2	4	2	3	3	1	1	3	2	4	3	5	5	40	70	1	1	0	0	3	0	0	1
1	36	1	0	5	5	2	5	5	3	5	4	5	5	4	3	1	5	1	4	3	5	2	2	1	3	1	3	4	3	1	3	3	4	5	2	4	2	3	5	87	78	1	0	1	1	0	0	1	1
2	60	1	2	5	0		5	5	4	5	5	5	5	5	4	5	5	2	4	5	3	1	3	2	3	2	4	4	3	3	3	3	0	4	2	4	1	5	3	70	40	0	3	1	0	2	2	1	1
1	26	2	4	5	1	1	5	5	4	5	2	4	5	5	5	5	5	4	4	1	5	2	2	1	2	2	1	0	2	2	2	4	1	3	4	3	3	5	4	90	80	1	2	2	1	0	1	1	1
1	22	2	5	5	1		5	5	3	5	0	3	3	3	5	5	5	3	4	5	4	3	5	4	3	3	3	3	3	2	3	3	4	3	5	2	3	4	4	80	70	1	1	1	1	1	1	1	1
1	61	1	3	5	6	4	5	5	4	5	5	4	5	5	5	5	5	4	5	1	4	5	5	4	5	1	4	4	4	4	3	3	3	2	4	4	3	5	3	80	80	2	1	2	2	2	2	3	1
1	26	2	4	5	1	1	5	5	3	5	3	3	4	4	5	5	5	2	5	5	5	5	5	2	4	2	2	4	3	3	5	3	3	4	4	3	5	5	5	80	90	1	0	1	1	0	1	1	1
1	36	2	3	4	5	3	5	5	3	5	5	4	4	5	5	5	5	4	5	1	5	2	4	5	5	2	5	5		4	5	4	4	4	0	5	2	5	5	100	100	1	1	1	1	1	0	1	1
1	25	2	5	5	1		5	5	4	5	5	2	4	3	5	4	5	5	3	3	5	5	5	3	3	3	2	2	3	4	5	3	2	4	4	5	5	3	5	80	92	1	0	1	1	2	1	2	1
2	35	1	2	5	1		5	5	3	5	5	4	4	4	5	5	5	3	5	3	5	3	4	3	4	3	3	5	4	4	5	4	2	4	4	3	5	1	5	80	85	3	2	2	1	2	2	2	1
1	35	1	3	5	5	2	5	5	4	5	5	4	3	4	3	3	5	3	4	4	4	3	2				3	3	2	1	3	4	4	4	2	4	4	3	5	95	90	1	1	2	1	1	1	0	0
2	38	1	2	5	5	3	4	5	4	5	5	4	4	4	5	5	5	4	5	1	5	5	3	3	4	3	4	5	4	5	4	5	1	5	0	5	2	1	4	90	90	1	0	1	1	0	0	1	1
2	35	2	1	5	5	4	3	5	4	5	0	2	3	2	3	4	5	2	5	4	4	5	5	4	5	3	4	3	5	4	2	1	0	2	3	4	1	3	3	70	90	2	2	2	2	2	2	0	1
1	41	1	3	5	5	3	3	4	3	4	1	4	3	2	2	1	2	1	2	0	2	1	3	2	2	1	1	2	1	3	2	0	0	1	0	2	1	5	2	10	10	2	2	3	2	1	1	1	1
2	71	4	1	4			5	5	3	5	2	4	3	5	3	3	4	3	2	4	3	1	1	1	2	2	2	4	3	3	3	3	1	3	3	1	1	4	3	50	20	2	2	2	1	3	2	1	0
2	76	4	1	3	7		5	5	5	5	0	4	5	4	5	5	5	5	5	3	4	5									5	5	0	5	4	5	3	3	3	80	80	1	1	1	1	0	0	1	1
2	70	4	1	3	7		5	5	1	4	0	5	4	4	3	1	1	2	2	5	2	0	4	3	4	4					2	1	2	2	5	5	3	5	5	80	80	0	1	1	0	1	1	1	1
2	70	4	1	3	7		5	5	5	5	0	3	4	5	5	5	4	3	2	4	4	1									5	3	0	5	1	3	1	3	2	82	90	1	2	1	0	1	1	1	2
2	66	2	1	3	7	2	3	5	5	5	2	5	5	5	3	2	5	1	2	1	3	1									3	5	3	5	4	3	3	5	1	80	80	0	2	1	2	1	0	0	1
1	80	1	3	3	7	2	5	5	5	5	5	5	5	5	4	4	5	5	5	5	5	2	5	5	5	3	5	1	4	4	5	3	3	5	5	5	2	4	3	80	80	1	1	1	2	1	1	0	1
1	69	1	2	3	7		5	5	5	5	5	5	5	5	2	0	5	5	4	4	2	0		2	2						5	3	5	5	0	0	2	5	2	80	70	1	0	0	1	0	0	1	1
1	66	1	2	4	7	2	5	5	3	5	5	4	4	4	2	2	2	3	2	4	2	2	5	5			4				5	3	4	4	1	4	1	1	2	60	60	2	2	1	1	2	1	1	2
2	81	4	1	2	7		5	5	5	5	0	1	3	4	5	2	3	5	5	4	2	3									5	3	5	5	4	3	3	3	2	80	80
2	70	1	2	0	7		4	5	5	5	5	4	5	4	2	1	5	5	5	3	4	1									3	5	2	5	4	4	4	4	3	80	80	2	0	1	1	1	1	1	0
1	72	1	2	4	7	3	5	5	4	4	3	3	3	4	3	2	2	3	2	5	3	1	3	2	2	2	3	3	3	2	3	4	2	4	5	2	3	2	3	50	50	0	1	1	1	1	1	1	1
2	33	1	3	5	6	3	5	5	4	5	5	4	5	5	5	5	5	3	4	2	5		4	3	4	2	4	4	3	4	4	3	1	3	2	2	2	3	3	50	90	1	0	1	1	2	0	2	1
1	45	2	2	5	0	4	5	5	4	5	3	5	4	5	4	4	5	4	2	4	4	3	4	3	3	2	4	2	3	4	4	4	3	3	5	4	3	4	3	70	90	2	2	2	1	1	1	1	1
1	35	1	1	5	5	3	5	5	3	3	4	3	2	4	3	2	4	1	2	2	4	0	4	3	3	3	4	3	3	1	1	1	0	1	3	1	2	1	2	50	70	2	1	1	2	2	2	2	2
1	35	1	3	5	5	4	5	5	4	5	5	5	5	5	5	5	5	2	2	3	5	5	5	4	5	4	5	2	3	4	5	5	5	5	5	4	5	4	3	80	80	1	1	0	0	1	0	0	0
1	46	2	4	5	5	2	5	5	5	5	5	4	3	2	4	3	5	3	5	4	4	2	3	3	2	1	2	2	1	1	4	4	1	2	5	4	3	1	2	80	80	1	2	1	1	2	1	1	1
1	48	1	3	5	5	3	5	5	3	4	5	4	4	4	3	3	5	3	2	3	4	3	3	3	2	2	4	4	4	4	3	4	4	4	4	4	2	4	4	85	74	1	1	1	1	2	1	0	1
1	64	1	2	5	7		5	5	5	5	5	5	5	4	4	5	5	5	5	1	5	2	5	5	5	2	5	5	5	4	5	4	5	4	4	3	4	1	4	80	80	1	1	1	1	1	1	1	1
2	64	2	1	5	5	3	2	5	4	3	0	1	1	2	2	1	5	4	4	4	1	1	1	2	2	0	2	3	2	3	2	4	2	4	2	5	4	1	2	80	15	1	0	0	2	2	2	1	2
2	36	1	3	5	5	4	5	5	1	5	5	5	3	4	3	5	4		1	5	5		4	3	4		3	4	4	4	3	3	1	2	4	3	4	2	3	80	90	0	1	1	1	1	0	1	1
2	25	2	4	5	4		5	5	3	5	4	4	3	4	4	5	5	3	5	1	4	2									4	4	2	4	2	5	1	1	3	90	85	2	2	2	1	1	1	1	1
2	41	1	3	0	5	3	5	5	4	5	5	3	4	4	2	5	5	1	1	5	3	0	4	4	5	1	3	3	4	5	5	5	2	4	4	2	3	1	4	30	70	1	0	1	1	1	1	1	2
1	33	2	5	5	5	2	3	5	3	4	0	3	3	3	5	5	5	2	4	3	4	3	4	4	4	4	4	3	3	2	3	3	3	3	5	4	3	4	5	70	70	2	2	2	1	2	2	2	0
2	32	1	2	5	4		3	5	3	5	5	4	4	4	4	4	5	3	5	3	4	4	4	4	4	1	2	4	4	1	4	3	2	4	4	2	5	5	4	90	85	1	2	2	1	2	1	2	1
1	36	1	3	5	5	4	5	5	4	5	5	5	5	5	3	3	4	2	5	4	5	3	3	3	3	3	3	3	2	4	4	1	1	4	2	2	2	3	4	75	65	1	1	1	1	1	1	1	1
2	33	1	3	5	5	3	3	5	3	5	5	4	4	4	3	3	5	1	5	5	3	3	4	2	3	2	3	4	3	3	3	3	4	3	2	3	3	5	3	50	40	1	1	1	0	2	2	2	2
1	18	2	4	0	5	2	3	5	5	5	0	5	5	5	5	2	5	5	5	0	5	5	5	5	5	0	5	5	5	5	3	0	2	3	0	5	0	0	5	70	80	0	0	0	0	0	0	0	0
2	35	1	3	0	5	2	5	5	3	5	5	4	4	4	2	4	5	2	3	4	5	3	4	4	4	2	4	2	3	4	1	1	1	2	4	4	3	2	3	60	60	2	2	1	1	2	1	2	1
2	33	2	1	5	5	2	5	5	4	5	4	5	5	5	3	5	5	3	4	4	5	5	3	2	3	0	4	3	4	1	5	3	1	3	2	4	5	3	3	80	70	1	2	2	1	2	1	1	1
2	31	2	4	4	0	1	5	5	3	4	3	3	4	2	4	5	5	2	5	2	5	1	5	5	5	2	2	3	4	1	4	3	1	4	0	5	4	5	4	75	80	2	2	1	1	2	2	1	2
2	44	1	3	5	5	2	5	5	4	5	5	5	4	5	3	5	5	3	3	4	4	0	4	4	5	2	2	3	4	1	4	3	5	3	2	2	4	4	5	80	90	1	1	1	1	0	0	1	1
1	25	2	4	5	1	4	3	1	1	2	1	1	2	1	3	2	3	3	4	5	3	4	3	2	1	3	1	1	2	2	1	4	2	2	4	4	4	3	5	70	40	3	1	2	1	1	1	1	1
2	40	3	0	5	5	3	3	4	4	2	0	2	4	3	5	5	5	4	5	4	5	1	5	5	4	5	3	5	2	2	4	3	2	3	4	5	2	1	4	90	75	0	0	1	0	0	0	0	0
2	69	1	2	5	7	2	5	5	5	5	5	5	5	5	4	5	5	4	5	1	5	5	5	4	4	3	5	5	5	4	5	4	3	5	4	5	3	3	4	90	90	1	1	1	1	1	1	1	1
2	69	1	2	5	7		2	5	3	1	1	2	3	3	4	4	5	0	5	5	4	3									4	4	2	5	4	4	3	2	2	80	60	1	1	1	1	3	1	1	1
1	70	1	2	5	7	3	5	5	5	5	5	5	5	5	3	5	5	3	5	1	5	4	5	4	5	2	4	5	5	5	5	5	3	5	4	5	5	3	2	90	95	1	0	1	1	0	0	1	1
1		1	2	0	7	2	5	5	5	5	5	5	5	5	5	5	5	5	5	1	3	1	3	5	4	5	4		3	4	5	5	5	5	4	4	3	1	4	70	60	2	1	1	1	1	1	1	1
1	73	1	2	3	7	3	5	5	5	5	5	5	5	5	3	3	5	2	5	1	5	2	2	2	2	2	5	5	5	5	5	4	1	5	1	5	1	0	4	90	90	1	0	1	1	0	0	1	1
2	68	3	1	3	8		5	5	4	5	0	4	4	5	2	2	3	4	3	2	1	0									5	1	1	3	2	2	5	4	1	65	55	1	1	1	1	2	2	1	1
2	71	1	2	3	7		5	5	5	5	5	4	4	5	3	2	4	5	3	3	3	0									3	5	0	5	4	2	2	5	2	90	50	2	2	1	1	2	2	1	1
1	65	1	2	3	7	2	5	5	5	5	5	3	2	2	1	1	2	1	3	5	4	5	3	5	4	2	2	0	2	0	4	2	5	5	5	4	1	5	3	80	50	1	0	1	0	0	1	1	1
1	52	1	2	3	8	2	5	5	4	5	5	5	4	4	3	5	5	5	3	1	5	3									3	5	2	5	5	5	3	3	3	80	75	1	1	2	1	0	0	1	1
1	66	1	2	5	7	3	5	5	1	5	4	3	4	5	5	5	5	0	4	1	4	5									5	4	1	4	3	4	1	4	4	50	70	1	1	1	1	1	1	1	1
1	71	1	2	3	7	1	3	5	3	4	5	5	4	5	3	3	5	2	5	4	3	2	5	4	2	2	4	5	3	4	5	3	1	5	0	2	1	0	3	90	90	1	2	1	0	1	0	1	1
1	65	1	2	3	7	2	3	5	3	5	5	5	4	4	3	2	5	3	5	3	5	2	2	3	2	2	5				5	4	1	5	4	4	3	5	4	90	90	1	1	0	1	1	2	1	2
1	65	1	2	3	7	2	5	5	0	5	5	5	5	5	5	3	5	0	5	1	5	5	5	5	4	4	5	5	4	5	5	5	2	0	3	0	1	0	5	80	100	1	0	1	1	0	0	1	1
1	74	1	2	4	7	3	5	5	4	5	5	5	5	5	3	1	5	4	2	4	3	1	5	2	3	1	5	5		5	3	3	1	3	1	2	1	5	3	50	80	1	0	1	1	0	0	1	1
2	63	1	3	4	7		5	5	4	5	5	4	4	5	3	5	5	5	4	3	3	2									4	5	2	4	4	2	3	1	4	98	96	0	2	1	0	2	1	1	1
2	27	2	4	5	5	3	5	5	4	5	5	5	5	4	3	4	5	2	5	4	4	1	4	4	4	2	4	4	4	2	1	3	1	3	2	3	3	4	4	75	80	1	0	0	0	1	0	1	1
1	35	1	3	5	0	3	5	5	1	5	5	4	4	3	5	5	5	2	5	3	5	2	5	4	4	2	2	3	3	1	5	5	5	4	3	5	3	5	3	90	80	1	0	1	1	1	0	1	1
2	46	1	3	5	5	4	5	5	4	5	5	3	4	4	3	3	4	3	5	4	3	2	3	2	2	1	3	3	2	3	3	4	2	4	4	2	4	5	2	70	80	2	2	2	2	2	2	1	1
2	34	1	3	5	5	2	5	5	3	5	5	4	4	3	4	5	5	2	5	1	5	3	3	2	2	1	4	4	3	1	4	3	3	4	4	2	1	2	5	80	65	2	2	1	1	1	1	1	1
1	28	2	1	5	5	3	3	4	4	4	4	3	4	3	4	5	5	2	4	3	5	4	3	1	3	1	4	4	3	3	4	4	3	4	2	3	3	4	5	90	80	1	1	1	1	0	1	0	1
1	26	2	1	5	1		3	3	4	4	0	3	3	4	4	4	5	4	2	4	3	3	3	3	3	1	2	1	3	1	4	3	4	3	2	4	5	5	2	75	75	0	1	1	1	1	1	1	1
2	42	1	3	5	6	3	5	5	3	5	5	3	4	5	3	4	5	3	3	4	4	2	2	1	1	0	4	1	0	1	3	4	3	3	2	3	3	3	4	70	70	1	2	2	1	2	1	2	1
2	76	1	2	3	2		5	5	5	5	5	5	5	5	5	5	5	5	3	1	5	4									5	5	5	5	4	5	4	3	3	90	90	1	1	1	1	1	1	1	1
2	84	4	0	3	2	1	5	5	5	5	0	5	5	5	3	4	5	5	4	3	5	0									4	5	0	5	4	3	4	3	4	80	100	1	0	1	1	0	0	1	1
2	38	1	3	5	0	2	3	5	2	4	5	3	4	2	3	3	4	2	2	5	4	2	3	2	2	1	4	3	1	1	4	4	4	3	4	4	4	3	4	80	80	3	2	0	2	3	2	2	1
1	45	1	2	0	5	3	5	5	4	5	3	5	5	5	5	5	5	4	2	5	5	0	5	4	4	2	2	2	4	4	4	3	1	3	2	2	0	3	4	80	100	1	0	1	1	0	0	1	1
1	24	2	4	5	1	1	4	3	2	4	1	1	4	2	2	2	2	1	2	0	3	1	2	1	3	0	2	1	3	3	2	1	0	1	0	1	3	5	3	20	50	2	2	2	2	2	3	1	2
2	46	4	1	5	0	2	5	5	4	4	3	4	3	4	5	5	5	4	4	5	4	1		2	3	0	4	4	4	3	5	4	4	4	2	4	5	5	4	90	80	1	1	1	1	1	1	0	1
1	63	1	3	5	7	2	5	5	3	4	2	2	2	2	2	3	4	3	4	1	2	0	3	4		3	3	4	4	4	4	4	2	4	4	2	3	3	3	80	80	1	2	2	1	2	2	2	2
2	61	4	1	3	0	2	5	5	5	5	0	5	4	4	3	5	5	1	3	3	3	4	4	5	4	4	5	5	4	4	2	3	4	5	0	3	1	5	3	100	100	1	1	1	1	1	1	1	1
2	65	1	3	3	0	1	5	5	5	5	5	5	4	4	5	5	5		3	3	3	4	4	5	4		5	5	4	4	2	3	4	5	4	3	1	5	3	100	100	1	1	1	1	1	1	1	1
1	68	2	1	3	7	2	5	5	4	5	5	4	5	4	5	4	5	2	5	5	5	1	3	5	4	3	4	2	5	4	5	3	1	5	4	2	1	0	4	85	90	1	1	0	0	1	0	0	1
2	48	1	3	5	5	1	5	5	4	5	5	4	4	4	5	5	5	4	5	1	5	5	5	4	4	3	4	5	3	3	4	5	3	3	4	4	1	5	3	80	80	1	1	1	1	0	0	1	1
1	66	1	2	3	7	2	5	5	4	2	4	3	4	5	3	2	5	2	5	3	4	4	4	4	5	2	5	5	4	4	5	3	1	5	4	2	5	3	4	60	70	1	1	1	1	1	0	1	1
2	59	4	1	4	8	3	5	5	1	5	0	4	3	5	2	2	2	3	1	4	3	0	0	0	0	0					2	4	1	3	4	1	4	3	3	60	75	1	0	2	1	1	0	1	1
2	72	4	1	3	2	1	5	5	5	5	0	5	5	4	5	5	5	0	5	1	5	5	5	5	5	5	5	0	5	5	5	5	0	5	5	5	1	2	2	90	90	1	0	1	1	0	1	1	1
2	73	1	2	3	7	1	5	5	5	5	5	5	4	5	5	5	5	2	5	1	5	5	5	5	5	5	5	5	5	5	5	2	5	5	4	4	1	3	3	50	90	1	1	3	1	2	1	1	1
2	84	2	1	3	7	2	5	5	1	5	0	4	5	5	3	5	5	1	5	1	4	4	0	0	0	2	5	5	2	4	5	5	5	3	0	5	3	2	3	90	60	1	2	1	2	3	3	1	1
2	77	4	3	3	2	1	5	0	5	5	0	5	5	4	3	5	5	5	2	4	5	5									3	4	2	5	4	1	3	5	1	80	80	1	2	0	1	1	2	1	1
1	72	1	2	4	7	2	5	5	5	5	5	4	5	4	5	4	5	1	5	1	5		3	5	5	4				5	5	4	0	5	0	4	0	3	3	80	80	1	0	1	1	0	0	1	1
2	70	1	3	1	7	1	4	5	3	5	4	3	4	5	5	5	5	4	5	1	4	5	0	0	0	0	0		0	0	5	5	1	4	4	5	1	3	3	90	90	1	1	0	0	0	0	1	1
2	69	1	2	3	7	2	5	5	5	5	5	5	5	5	5	5	5	4	5	1	5	1	5	3	5	2	5	4	5	4	3	5	5	5	5	4	1	0	4	50	90	1	1	0	0	0	1	1	0
1	73	4	4	3	7	3	4	5	3	3	0	3	4	2	3	2	5	3	5	1	3	3	5	3	2	2	5	5	2	2	3	5	2	5	5	2	4	4	2	60	80	1	2	1	1	2	1	1	1
2	78	1	2	3	7	1	5	5	4	4	5	4	3	4	4	3	5	4	5	4	4	2	0	0	0	0	0	5	0	0	4	5	4	4	2	4	1	3	2	90	90	1	1	0	0	0	0	1	1
2	77	4	1	3	7	2	5	5	0	5	0	4	4	4	3	2	5	1	5	2	5	5	0	0	0	0	0				4	3	5	5	2	3	3	5	3	75	75	2	1	1	1	1	1	1	1
2	72	2	1	3	7	2	5	5	5	5	0	3	5	5	4	3	5	4	2	4	4	2									4	3	2	5	3	1	3	4	2	90	90	2	2	0	3	2	2	1	1
1	77	1	2	3	7	2	3	5	5	5	5	4	5	4	2	3	4	4	2	3	2	4	0	2	2	0	0	5	0	2	2	3	1	3	5	1	3	5	2	90	50	1	1	1	0	1	1	1	0
1	76	1	2	3	7	2	5	4	1	5	0	5	5	5	3	3	3	3	4	4	4	3	4	4	2	3	4	3	4	4	3	3	2	4	4	4	4	4	4	65	65	0	1	0	0	1	1	1	1
1	70	1	2	5	7	3	5	5	4	5	5	5	4	5	5	4	5	4	5	4	4	3	5	4	3		2	2	4	4	3	4	3	4	2	3	4	4	3	70	80	1	1	1	1	1	0	1	1
2	72	1	2	5	7	3	5	5	5	5	5	5	5	5	5	4	5	4	5	4	4	3	5	4	3	2	5	2	4	4	3	4	3	4	3	3	3	5	3	90	80	2	2	1	1	1	0	1	1
2	62	2	1	5	7	4	5	5	1	5	0	3	4	5	5	5	5	3	5	3	4	0	2	2	2		2	4	3	4	5	5	0	5	4	4	4	1	4	75	80	1	1	0	1	1	1	1	0
1	75	1	2	5	7	3	5	5	3	5	4	5	4	5	3	1	2	2	5	1	2	3	2	5	3	1	5	5	3	3	3	1	1	4	4	4	0	2	2	70	70	1	1	2	1	1	1	1	1
2	26	2	4	5	5	3	5	5	4	5	0	5	5	5	4	4	5	3	3	3	5		5	4	4	4	4	4	5	3	3	4	3	4	4	4	3	5	4	80	75	2	2	1	0	2	2	1	1
2	71	4	0	5	7	3	3	5	3	4	0	2	2	2	3	1	3	5	1	4	3	0									3	2	1	3	2	3	3	3	2	60	60	2	1	2	2	1	2	1	2
2	66	3	1	4	7		5	5	3	5	0	3	5	4	5	5	5	5	5	5	4	2									3	1	2	5	4	2	1	0	2	60	50	1	2	1	1	1	1	1	1
1	39	1	3	5	5	4	5	5	4	5	5	5	5	4	5	4	5	1	5	1	5		5	5	5	1	5	5	5	5	4	4	5	4	4	4	3	0	2	99	99	1	3	3	0	2	1	1	1
2	23	1	5	5	0	1	5	5	4	5	4	4	5	5	4	5	5	4	5	1	5	4	5	4	4	4	2	4	4	1	4	4	2	4	4	4	2	1	4	85	85	1	1	0	0	0	0	1	0
2	26	2	4	5	5	3	3	2	1	3	5	2	2	1	3	4	5	2	5	5	5	1	5	4	4	4	4	4	3	4	4	4	4	5	5	4	1	4	3	80	95	2	3	1	0	3	1	0	1
1	35	3	1	5	5	3	5	5	4	5	5	5	4	5	5	5	5	3	2	4	5	5	5	4	3	1	4	2	4	4	2	3	1	3	4	3	5	4	4	75	90	1	0	1	1	0	0	1	1
1	37	1	2	5	5	3	3	5	4	5	5	4	4	4	3	2	4	2	3	5	4	1	4	2	4	2	2	3	3	1	3	3	3	3	2	4	5	5	4	85	75	2	1	1	1	1	0	1	1
1	39	1	2	5	5		4	5	3	5	5	2	4	4	3	4	5	3	5	4	2	2	4	4	2	2	3	5	4	4	3	4	3	4	2	1	3	3	2	70	70	1	1	1	0	1	1	1	0
2	51	1	3	5	5	3	4	5	3	3	3	3	3	3	4	4	5	3	3	4	4	5	4	4	3	2	3	4	4	3	3	2	2	3	5	2	5	3	3	75	85	1	1	1	0	2	2	1	1
1	59	1	2	5	5	3	5	5	3	5	5	4	5	4	5	4	5	4	4	1	4	2	5	4	4	3	5	4	4	5	5	4	3	4	5	3	5	3	3	90	90	1	0	1	1	0	0	1	1
2	49	1	3	4	5	2	5	5	3	4	5	3	3	4	3	3	5	3	2	5	3	2	3	2	2	2	3	4	2	1	2	3	3	3	4	3	5	5	5	90	70	1	1	1	1	1	1	1	1
1	51	1	3	5	5	2	5	5	4	5	5	5	4	4	3	4	5	3	2	5	5	1	3	2	4	0	3	2	3	2	3	1	2	3	2	5	4	4	4	30	80	1	0	1	1	1	0	1	1
1	35	1	2	5	5	2	5	5	3	4	5	5	4	5	3	4	5	2	5	5	5	3	3	2	4	2	5	3	4	3	3	4	1	4	4	3	2	5	3	70	90	1	0	1	1	1	0	1	1
1	32	1	4	5	5	1	5	5	4	5	5	5	5	5	5	5	5	4	5	1	5	5	4	4	5	5	5	5	5	4	4	4	1	4	5	4	2	3	5	100	90	0	0	0	0	1	1	0	0
2	69	1	2	3	2		5	5	5	5	5	2	4	5	5	5	5	5	5	5	5	0									5	1	5	5	4	5	0	1	3	80	100	3	1	0	1	1	2	1	0
2	80	4	1	4	7	3	5	5	5	5	0	4	2	5	5	5	5	5	0	1	4	5									5	5	2	5	5	5	1	3	1	100	100	1	1	1	1	1	2	2	1
2	66	3	1	5	7	3	5	5	1	5	0	5	5	5	5	5	5	5	5	1	5	5									5	4	2	4	5	4	4	1	3	90	90	1	1	1	1	1	1	1	1
1	64	1	3	3	7	3	4	4	3	5	5	4	2	4	3	3	5	3	2	4	2	1									2	3	5	4	4	4	5	1	2	50	50	2	2	1	2	2	2	2	2
2	75	4	1	3	2	2	5	5	5	5	0	5	5	5	5	5	5	5	5	5	4	0									5	3	0	5	0	5	4	1	2	100	50	2	1	1	1	0	1	1	1
1	42	1	3	5	5	3	5	5	3	5	5	5	4	5	5	5	5	3	3	3	5	5	4	4	5	3	3	4	4	5	4	4	4	4	4	5	3	5	5	75	95	1	0	1	1	1	1	1	1
2	66	1	2	3	7		3	5	5	4	5	5	4	4	3	2	5	3	4	1	5	0	0	0	0		0	5	0	0	5	5	0	5	1	5	3	5	5	99	80	1	1	1	1	0	0	0	1
2	30	2	2	5	5	2	5	5	4	5	5	5	4	5	5	4	4	4	4	1	4	2	5	3	3	3	3	3	3	2	3	4	3	3	2	4	1	3	5	75	60	1	0	0	1	1	1	1	1
2	73	4	1	3	2	2	5	5	5	5	0	5	5	4	1	0	0	5	5	1	5	0	5	4	4	1	5	5	5	4	5	2	0	5	4	5	1	1	3	80	80	1	0	0	1	0	0	1	1
2	63	1	2	3	2		4	5	3	5	5	4	5	4	3	3	4	4	4	3	3	3	4	4	3	2	3	3	2	3	4	4	2	4	4	1	4	3	2	70	50	1	1	1	1	1	1	1	1
1	25	2	4	4	1		5	5	3	5	5	3	4	5	5	0	5	3	5	1	5	2	5	2	3	3	4	3	3	4	4	5	3	3	4	3	4	5	4	90	100	0	1	1	1	1	1	1	1
1	55	1	2	1	7	2	1	1	3	0	2	3	2	3	0	1	0	3	2	4	1	3	2	2	1	1	3	3	2	3	1	4	2	4	5	2	4	5	3	60	45	0	1	1	1	1	1	1	1
1	66	1	2	4	7		4	5	3	5	5	3	5	4	3	2	2	4	4	4	2	1	3	2	2	2	2	4	4	4	3	3	2	3	4	2	4	5	2	60	60	1	1	1	1	1	1	1	1
2	21	2	4	4	1		4	5	4	5	3	4	4	5	4	4	5	2	4	5	4	4	3	3	3	2	3	2	2	3	3	2	4	2	5	4	5	4	3	40	20	1	3	1	1	1	0	1	1
1	78	1	2	3	7	2	3	5	4	3	5	3	4	4	3	2	5	3	4	5	4	1	4	4	4	3	5	4	2	2	4	3	4	3	4	2	3	0	5	50	100	1	0	1	2	1	1	1	1
2	54	3	0	5	5	4	5	5	4	5	4	4	4	5	4	5	5	3	4	3	4	5	4	4	5	4	5	4	5	4	4	4	4	5	5	3	4	4	3	98	99	1	1	0	0	2	1	0	1
1	64	1	2	3	7		5	5	5	5	5	4	3	5	4	3	5	4	4	3	4	3	4	3	4	2	4	4	2	4	4	4	3	3	5	4	5	4	3	50	50	1	1	0	1	1	1	1	1
2	24	2	6	4	1		2	3	3	3	0	2	1	1	2	3	2	3	1	2	2	2	3	2	2	1	2	4	2	1	1	2	1	3	2	2	2	3	2	40	30	1	2	2	2	2	2	2	2
2	28	1	2	5	5	3	5	5	4	5	3	5	4	5	2	4	5	2	1	4	4	1	4	4	5	1	5	4	4	4	2	1	1	3	4	2	2	1	4	60	35	2	0	1	1	2	2	2	1
1	76	1	2	2			2	2	3	2	2	2	2	2	2	2	2	3	2	4	2	2	1	1	2	2	2	3	2	2	2	3	2	3	4	2	4	5	2			1	1	1	1	1	1	1	1
1	68	1	3	4	7	2	5	5	5	5	5	5	4	5	5	5	5	4	5	1	5	5	5	5	3	4	5	4	4	4	4	4	2	4	4	4	5	5	4	99	99	1	1	1	1	1	1	1	1
2	53	1	2	5	6	2	5	5	3	4	4	4	5	4	2	2	4	2	5	4	4	0	4	3	3	0	3	3	4	2	2	3	2	4	4	1	3	4	3	95	90	2	2	1	1	2	2	1	1
2	75	1	2	2	7		3	4	3	2	4	2	2	2	3	3	3	3	4	4	4	2	1	1	1	1	1	4	1	1	1	4	2	3	4	2	4	3	4	60	65	1	1	1	1	1	2	1	1
2	70	2	5	3	7		5	5	5	5	0	4	4	3	5	4	5	4	4	5	4	1	5	2	2	2	2	4	4	3	5	3	1	3	4	3	5	1	4	20	20	1	0	1	1	1	1	1	1
1	75	1	2	2	7		3	5	3	2	0	2	2	4	2	2	2	2	3	1	5	2	2	2	2	2	2	3	2	2	4	4	1	4	2	1	2	3				1	1	1	1	1	1	1	1
1	74	1	2	3	7		5	5	5	5	4	5	5	4	2	1	3	2	4	2	2	0	4	4	2	2	4	1	1	2	2	2	4	2	0	4	1	0	2	70	70	1	2	1	1	0	2	1	1
1	66	1	2	3	7	2	5	5	5	5	5	5	4	4	5	4	4	0	5	1	5	0	5	4	5	1	5	0	5	5	5	5	2	5	1	5	1	1	5	95	95	1	0	1	1	0	0	1	1
1	53	2	1	5	5	2	0	0	5	0	5	0	0	0	3	5	5	0	5	3	5	0	5	5	5	1	0	0	5	0	5	5	1	5	4	5	2	1	5	90	50	0	0	1	0	0	0	0	0
1	34	2	2	5	5	3	4	5	3	5	5	4	3	4	2	2	5	1	4	3	4	4	4	4	4	2	5	2	2	3	1	4	2	3	2	4	5	3	2	80	80	2	0	1	1	2	1	1	1
2	50	3	0	5	5	2	4	3	3	2	4	3	2	2	2	3	4	3	5	4	3	1	2	1	2	1	2	2	2	1	2	2	1	3	4	3	4	3	2	60	40	1	0	1	0	1	1	1	1
1	71	1	2	3	7	2	5	5	5	5	5	5	4	5	3	4	5	4	5	3	5	3	2	2	3	3	4	5	4	5	3	5	4	5	5	5	5	1	5	90	90	2	1	0	1	1	0	1	1
1	74	1	2	4	7	2	3	5	4	3	4	3	3	4	5	3	5	4	4	3	3	3	3	2	2	2	3	4	3	2	3	3	3	3	4	3	5	5	4	70	70	1	0	1	1	1	1	1	1
2	65	2	5	2	4	2	1	1	4	1	1	1	1	1	1	2	1	3	2	4	2	2	1	1	1	1	1	4	1	1	1	4	1	4	2	1	2	3	4			1	1	1	1	1	1	1	1
2	33	1	2	0	5	2	4	5	4	5	5	5	4	4	2	3	5	1	4	4	4	2	4	4	3	2	3	4	1	2	1	2	1	3	5	3	0	3	4	50	80	2	1	1	1	2	1	1	2
1	54	3	0	5	0	1	4	4	4	4	3	3	4	4	2	2	2	2	3	5	2	1	4	4	4	1	4	4	4	4	4	4	1	3	2	3	3	3	3	60	60	1	1	1	1	1	0	1	1
2	31	2	4	5	5	1	5	5	3	5	2	3	3	3	4	4	5	3	4	4	3	4	4	3	4	1	4	4	4	2	4	2	2	3	4	3	4	5	2	75	67	1	1	0	0	1	1	0	0
2	30	2	4	5	5	3	5	5	3	5	3	5	4	2	5	5	5	4	5	4	4	3	5	4	4	3	3	3	2	3	3	3	2	3	2	4	5	3	5	80	80	1	0	1	1	2	1	1	1
1	65	1	2	4	7	3	5	5	0	5	5	5	3	5	4	3	5	2	5	3	3	2	2	4	4	3	2	4	4	5	4	2	2	4	4	3	3	3	2	75	80	1	2	1	0	2	1	0	1
1	45	1	3	5		4	5	5	5	5	5	5	5	5	5	5	5	2	4	1	5	0	5	5	3	1	4	5	5	5	4	5	5	4	2	5	2	0	5	98	98	1	1	1	1	1	0	1	1
1	46	1	3	5	5	4	5	5	4	5	5	5	4	5	5	5	5	3	1	1	5	1	4	4	4	1	5	4	4	5	5	4	2	3	4	3	4	5	5	100	100	1	1	0	1	1	0	1	1
1	31	1	2	5	5	2	3	4	3	3	5	4	2	3	5	5	5	4	3	4	4	1	3	4	3	1	1	3	1	0	3	3	4	2	4	3	3	2	3	70	70	1	0	2	1	0	1	1	1
2	27	2	4	5	5	1	5	5	4	5	5	5	4	5	4	5	5	3	5	3	5	1	5	2	5	0	5	5	5	2	4	3	0	4	0	0	3	5	3	50	40	2	0	1	1	1	0	1	1
1	29	2	4	5	0	1	1	2	4	3	0	1	4	5	4	5	0	4	3	3	5	1	4	4	5	3	2	2	4	2	2	3	1	4	2	5	3	3	4	75	90	1	1	1	1	1	1	1	1
2	31	1	3	5	5	2	4	5	4	5	5	4	4	4	3	4	5	3	3	4	3	3	5	4	4	2	4	3	3	4	4	4	2	3	4	4	3	3	3	70	70	1	0	1	1	0	1	1	1
1	71	1	2	5	7	3	4	5	3	3	4	4	4	4	5	3	4	3	3	4	3	2	5	4	3	2	4	3	4	3	5	3	2	4	2	5	5	5	3	75	90	1	0	1	1	1	0	1	1
2	35	1	2	5	5	3	3	5	4	5	5	4	4	3	5	5	5	4	3	4	4	3	2	2	4	2	5	1	5	3	4	1	4	1	2	3	1	5	5	80	80	1	1	1	1	1	0	0	1
2	19	2	6	4	1		4	5	3	5	0	5	4	5	5	5	5	5	5	3	5	1	2	3	3	2	2	3	2	3	2	3	2	3	2	3	4	1	5	70	90	1	2	1	1	2	2	1	0
2	30	2	1	5	1	1	3	4	1	5	1	3	4	2	5	5	5	4	5	3	5	5	5	5	5	5	5	4	4	2	3	5	3	3	4	4	4	1	5	80	90	2	1	1	1	2	1	1	1
2	34	1	3	5	6	2	3	5	4	5	5	4	4	5	3	3	5	2	2	4	3	3	5	3	4	1	5	5	5	4	3	3	2	3	2	1	5	3	3	80	80	1	3	0	0	1	1	0	0
2	38	1	2	5	3	1	2	2	1	2	5	1	2	1	3	4	4	1	2	5	4	2	4	3	2	2	3	1	3	0	2	4	1	4	2	3	4	1	3	70	60	2	2	2	2	3	3	3	2
2	26	1	4	5	5	2	5	5	4	5	5	3	5	5	3	5	5	1	4	2	4	2	5	5	5	2	4	4	5	2	2	3	0	3	2	2	5	3	2	70	90	2	0	1	2	2	0	2	1
2	47	1	3	5	5	3	4	5	3	4	5	4	3	4	4	5	5	3	2	5	4	1	3	3	3	1	3	3	3	2	2	3	2	3	4	3	4	3	3	60	60	2	1	0	1	2	1	3	1
2	32	1	2	5	5	3	5	5	3	5	5	4	4	5	3	4	5	3	4	4	4	1	2	1	3	0	2	3	1	1	5	4	2	3	2	3	4	3	4	60	60	2	2	0	1	2	1	1	1
1	22	2	4	5	1		4	4	3	4	4	3	2	3	4	4	5	2	3	5	4	4	4	3	3	2	4	3	3	3	3	3	2	4	5	3	3	2	3	80	90	0	1	1	1	2	1	2	1
2	33	1	3	5	5	2	5	5	4	5	5	4	4	5	2	3	3	1	1	5	4	2	1	1	3	1	3	4	4	3	3	4	4	4	5	3	3	4	2	80	75	1	0	1	1	1	0	1	1
2	32	1	2	5	5	3	5	5	4	5	5	5	4	5	4	4	5	2	2	3	5	3	4	3	4	3	4	4	4	4	3	3	2	3	4	3	3	5	3	75	70	0	2	1	1	2	2	1	1
2	32	1	3	5	5	2	4	5	3	5	2	4	3	5	2	4	5	2	4	4	4	1	2	2	2	1	4	4	2	2	4	4	2	4	2	4	5	3	4	80	85	2	2	0	1	2	1	1	1
2	19	2	5	0	1	2	5	4	2	5	0	4	2	4	4	2	3	0	5	4	5	3	3	2	3	0	1	0	2	0	3	0	5	2	0	3	3	2	5	50	50	2	2	2	0	1	2	0	2
2	25	1	4	5	4		5	5	4	5	5	3	3	3	4	4	5	2	5	1	5	4	3	3	4	3	4	4	3	4	3	4	2	3	5	2	4	1	4	90	90	1	1	0	0	2	0	1	1
2	20	1	5	5	1		5	5	4	5	5	5	5	5	5	5	5	4	5	3	5	5	5	5	4	5	4	4	4	4	3	3	2	4	4	5	4	3	5	90	95	1	0	1	1	1	0	1	1
1	21	2	4	4	1		4	5	2	5	2	3	2	4	5	5	5	2	5	3	5	0	4	4	4	3	4	5	5	5	3	3	0	4	4	4	5	1	5	95	85	1	2	1	1	1	1	0	1
2	43	2	0	0	0	1	2	3	3	2	0	2	2	0	2	2	3	3	4	3	3	1	2	2	2	1	4	4	4	0	3	4	2	5	4	3	4	1	4	50	50	1	0	1	1	1	1	1	1
2	33	1	2	5	5	4	5	4	3	4	4	4	3	3	2	2	4	4	2	3	3	2	3	2	3	2	2	4	3	3	2	3	1	3	2	3	5	3	3	80	60	1	1	1	1	2	2	0	1
2	25	2	4	5	5	3	5	5	4	5	2	5	4	5	4	3	4	3	4	5	4	3	4	3	3	3	4	3	3	3	3	3	2	3	4	2	5	4	4	85	70	1	1	1	1	1	1	1	1
2	48	1	3	5	5	3	5	5	4	5	5	5	5	4	5	5	5	3	3	3	5	4	5	4	5	2	5	4	5	4	5	5	3	5	2	4	3	5	5	80	80	1	1	0	0	3	1	1	0
1	24	1	2	4	2	1	3	4	3	2	5	4	3	4	2	3	3	4	3	3	4	1	4	2	4	1	4	1	4	1	3	1	2	2	4	4	5	1	5	66	75	1	2	2	1	2	0	1	2
2	36	1	3	4	5	2	4	5	3	5	4	3	2	5	4	5	5	1	5	3	5	5	4	3	4	2	2	3	2	2	4	4	2	4	2	4	2	1	5	75	75	1	1	0	1	1	0	1	1
2	34	2	1	0	5	2	3	5	4	4	2	3	4	4	4	4	5	2	5	5	4	3	4	4	4	1	4	4	4	3	2	3	2	4	4	2	5	5	2	70	70	2	3	2	0	3	2	2	1
2	47	1	2	5	5	3	5	5	4	5	5	5	5	5	5	5	5	4	4	1	5	1	5	3	5	2	5	4	5	5	5	4	5	5	4	5	2	5	4	90	90	1	1	1	1	0	0	2	1
1	26	2	4	5	5	1	4	5	3	5	5	4	3	4	4	5	5	4	4	5	5	4	4	4	4	4	5	3	3	4	4	3	3	4	4	3	1	2	4	85	80	1	0	1	1	1	1	1	1
2	39	1	2	5	5	2	5	5	5	5	5	4	4	3	5	5	5	3	4	4	4	3	4	4	4	4	4	5	3	4	4	5	3	3	2	3	5	3	5	80	80	1	1	1	0	1	1	1	1
2	26	2	4	5	1	1	5	5	4	4	4	4	4	4	4	4	4	2	4	2	3	1	4	3	3	2	2	3	3	2	4	1	1	4	2	1	4	3	4	70	75	1	0	1	1	0	1	1	1
1	53	1	2	5	5	1	2	5	4	4	4	3	3	4	2	1	3	1	3	4	2	1	4	3	4	2	4	3	3	3	4	1	3	4	4	3	5	3	3	70	80	2	2	2	2	2	2	1	2
2	43	1	3	5	5	3	3	5	3	5	4	4	4	4	4	4	5	2	5	3	4	1	4	3	4	2	4	4	4	4	4	4	2	4	4	3	2	3	4	80	8	2	2	1	0	2	2	1	0
2	26	1	2	5	1		2	3	1	4	4	3	1	2	3	1	3	3	4	4	4	3	3	4	4	3	3	4	3	3	4	1	1	3	2	4	3	4	4	60	70	1	0	2	1	2	2	1	2
2	26	1	2	5	4		5	5	4	5	5	5	4	5	3	3	3	2	5	2	3	2	5	5	5	1	5	2	5	1	2	2	0	3	0	2	1	3	4	50	50	1	1	1	1	2	2	2	1
1	60	2	2	5	5	3	5	5	4	5	5	4	4	4	3	2	3	3	3	5	4	1	4	2	3	1	3	4	3	3	3	3	1	3	2	3	4	3	4	50	50	1	0	1	1	1	0	1	1
2	52	1	3	3	5	2	5	5	5	5	4	5	5	5	3	4	5	5	4	1	5	2	3	3	3	2	1	1	3	1	2	3	1	3	4	4	4	3	5	50	50	1	1	1	1	0	0	1	1
1	43	3	1	5	5	2	5	5	4	5	0	3	5	5	4	4	5	4	5	1	4	1	5	3	4	3	4	4	4	4	4	4	1	3	0	4	3	5	5	80	70	1	2	0	0	3	1	1	1
2	75	4	5	0	2	2	5	5	5	5	0	4	5	2	5	5	5	5	3	0	5	2	5	5	4	3	5	3	4	4	4	4	1	4	4	4	2	3	5	90	90	1	1	1	0	1	0	1	0
2	52	1	2	5	5	3	3	5	2	5	5	4	4	4	3	3	5	2	4	3	4	3	4	4	4	1	5	5	4	3	2	3	2	4	5	3	3	5	3	70	90	2	2	1	1	2	1	1	1
2	32	1	3	5	5	2	4	5	4	3	5	3	4	4	3	5	5	2	4	3	4	3	3	3	4	2	3	4	2	3	2	3	3	4	4	4	5	4	3	85	80	1	0	0	0	1	1	0	1
2	24	2	0	5	4		5	5	3	5	5	3	3	5	5	5	5	3	5	4	4	1	5	4	5	5	5	5	5	2	4	4	2	4	2	2	4	1	3	90	90	1	2	2	1	1	0	1	1
2	56	1	3	4	5	3	5	5	3	5	4	5	4	4	4	5	5	4	5	1	5	2	5	5	4	2	5	4	5	4	4	3	1	3	4	3	3	5	5	80	80	2	2	1	1	1	1	1	1
2	27	1	4	5	4		3	5	3	5	5	4	3	2	4	5	5	3	4	3	5	3	4	2	3	1	4	2	2	1	4	4	2	4	2	3	3	5	4	80	80	1	1	0	1	2	1	1	1
2	26	2	4	5	5	1	5	5	3	5	0	4	4	5	5	5	5	4	4	5	5	2	4	4	4	2	3	4	4	1	4	3	2	4	2	3	5	3	4	90	90	1	2	1	1	2	0	1	0
2	35	2	4	5	5	1	4	5	3	5	5	4	4	4	4	5	5	3	4	3	5	4	5	4	4	4	4	4	5	5	4	4	4	3	4	4	2	4	4	80	90	2	1	2	2	0	1	2	2
1	57	1	3	4	5	3	5	5	3	3	4	3	4	4	3	1	4	3	5	3	4	5	4	4	4	2	3	0	4	3	4	4	2	4	5	4	5	5	4	70	80	1	1	1	1	0	1	1	1
2	25	1	4	5	5	2	5	5	3	5	5	4	3	4	5	5	5	4	5	3	5	3	5	4	5	2	4	3	5	4	5	5	4	4	0	5	1	3	4	80	85	0	0	0	1	0	0	1	1
2	58	1	2	5	5	2	5	5	3	5	4	5	4	4	2	0	4	1	2	4	3	1	2	1	2	0	2	3	1	0	1	3	1	3	2	2	3	5	2	60	50	2	2	2	2	2	2	2	2
2	34	1	3	5	0	2	5	5	3	4	4	4	4	4	3	4	5	3	3	3	4	2	2	2	3	1	4	3	3	2	4	3	1	3	4	2	4	3	4	75	75	2	3	0	0	2	1	2	1
1	68	3	1	5	7	4	5	5	5	4	5	5	5	2	5	5	5	5	5	3	5	3	5	5	5	5	3	1	4	5	4	4	1	4	4	5	5	2	3	90	95	1	2	2	1	1	0	1	1
2	36	1	2	5	5	2	5	5	3	5	5	4	4	5	5	5	4	4	3	5	3	1	5	3	2	1	4	3	3	2	3	3	1	3	2	2	1	2	3	85	90	1	0	1	1	0	0	1	1
2	28	1	0	5	5	2	5	5	4	5	5	5	4	4	3	4	4	4	5	1	4	0	5	2	5	2	4	4	5	4	4	4	1	4	4	2	5	1	5	90	90	1	1	1	1	2	0	1	1
2	27	1	2	5	5	2	5	5	4	5	5	5	4	5	5	5	5	4	5	3	5	4	3	2	2	2	4	4	4	4	2	4	2	4	2	2	3	1	3	80	80	1	1	0	0	1	0	0	0
2	33	1	3	5	6	2	5	5	3	5	5	4	3	3	4	5	5	2	5	3	5	3	5	4	4	1	3	3	3	2	5	4	4	3	5	4	5	4	5	85	70	2	1	1	1	1	1	2	1
1	41	1	2	5	5	2	3	5	3	2	4	4	3	3	2	2	4	2	3	5	3	2	2	2	2	2	2	3	3	2	2	3	2	4	4	3	4	4	2	60	60	2	2	1	1	2	2	1	2
2	25	1	2	5	4	1	5	5	3	4	4	5	4	5	4	4	5	5	4	3	5	3	4	2	4	1	4	3	4	1	2	3	1	3	2	5	3	5	3	80	80	2	0	2	1	0	1	2	1
1	56	1	3	4	5	3	5	5	3	5	4	4	5	4	4	5	5	3	4	3	5	2	3	2	3	1	3	3	3	3	4	4	2	4	5	4	4	3	3	90	90	1	1	1	1	1	1	1	1
2	39	1	1	5	5	3	5	5	4	4	4	4	4	4	5	5	5	3	4	3	5	2	5	3	4	3	4	3	4	3	4	4	2	3	2	2	4	3	5	80	80	1	0	1	1	0	0	1	1
1	33	2	2	5	5	2	4	5	4	5	5	2	4	2	2	2	3	4	4	3	4	4	4	4	4	2	4	4	4	4	4	4	3	4	2	5	4	3	3	85	75	1	0	1	1	0	0	1	1
2	24	2	4	5	4	1	5	5	3	5	2	4	2	4	4	5	5	3	5	5	4	1	4	4	5	4	5	4	4	4	4	3	2	4	2	3	5	1	4	90	70	1	2	1	1	1	1	1	1
2	58	3	1	5	5	1	5	5	5	5	0	5	4	3	2	5	5	2	5	5	5	0	5	5	4	1	3	4	4	4	3	3	1	4	4	3	2	1	4	80	100	1	1	1	1	1	1	1	1
2	50	1	2	5	6	3	5	5	4	4	4	3	4	4	2	3	4	3	3	4	2	1	2	2	2	2	3	3	2	3	2	3	2	3	2	1	4	3	2	80	60	1	1	2	1	1	1	1	2
1	52	1	3	5	5	3	5	5	1	5	5	5	4	4	3	5	5	2	4	3	5	0	5	4	5	3	4	4	4	2	4	4	2	4	4	3	4	1	4	80	95	1	2	0	1	2	1	1	1
2	45	3	1	4	5	2	5	5	3	5	0	2	2	2	4	5	5	3	3	1	4	2	2	2	2	1	1	2	2	2	3	4	2	4	4	2	3	5	2	85	60	1	2	2	2	3	2	1	1
2	43	3	0	5	5	2	5	5	4	5	1	3	4	4	3	4	4	2	5	3	4	2	4	3	4	2	2	4	3	2	4	4	3	4	2	3	5	5	3	85	75	1	2	1	1	2	1	1	1
2	43	1	3	5	5	4	5	5	4	5	4	4	4	5	3	5	5	1	4	3	4	3	5	5	5	1	5	0	5	5	5	4	4	4	5	4	5	4	4	95	95	1	1	1	1	1	1	1	1
2	26	1	2	5	5	2	5	5	3	5	4	5	4	3	5	4	5	2	2	3	5	3	4	4	5	2	4	2	5	3	5	1	1	3	2	4	3	2	3	70	80	2	2	1	1	2	3	1	1
1	54	1	3	3	5	3	5	5	4	5	5	5	5	5	4	4	5	4	2	4	5	0	3	2	3	1	4	3	3	4	4	3	2	4	4	1	4	3	2	60	70	1	1	1	1	1	0	1	1
2	31	1	2	5	5	3	3	5	5	5	5	5	5	4	3	3	4	2	5	3	4	5	4	4	5	1	4	1	4	4	3	3	2	3	4	2	1	3	2	60	80	2	2	1	0	2	2	2	1
2	60	3	1	5	5	3	3	5	3	1	0	1	2	5	5	5	5	5	2	1	3	0	5	3	3	3	5	0	4	5	3	4	4	4	5	3	1	5	1	80	50	2	0	0	0	2	1	1	0
2	24	1	4	5	5	2	3	3	1	3	4	3	3	4	5	5	5	1	5	3	5	4	5	5	4	4	4	4	5	4	4	4	2	4	4	4	3	4	2	90	90	1	0	1	1	2	1	2	1
2	28	1	2	5	1		5	5	4	5	5	4	3	4	4	5	5	2	5	1	5	4	3	2	2	2	3	4	5	4	1	5	2	3	0	2	5	2	4	70	65	0	2	1	0	1	1	1	0
2	30	2	4	5	5	1	5	5	4	4	0	3	3	2	2	1	3	4	4	4	2	0	2	1	2	0	1	2	0	0	2	1	0	1	2	2	3	3	1	60	50	1	1	2	2	2	2	2	2
1	22	2	4	5	1	1	2	3	0	1	0	1	1	1	1	2	5	0	1	0	1	1	1	0	1	2	0	0	1	2	1	5	0	1	3	3	3	5	1	20	20	2	2	3	3	3	2	3	2
2	63	3	2	4	5	3	5	5	3	3	3	2	3	2	3	2	3	1	4	5	3	1	4	2	3	1	1	3	3	1	3	4	3	3	4	2	3	5	1	70	30	1	0	2	1	1	2	1	1
2	49	1	4	5	0	3	5	5	3	4	5	4	4	4	3	4	5	3	3	4	4	2	4	2	3	2	3	4	3	3	4	3	2	3	2	3	4	3	5	50	75	1	0	1	1	1	1	1	1
2	22	1	4	5	5	1	5	5	4	5	5	5	4	2	4	4	4	3	2	4	3	1	3	2	4	2	4	4	3	4	3	2	2	4	2	1	4	5	4	45	80	1	2	1	0	2	0	1	0
2	24	2	4	5	5	1	5	5	3	5	0	4	3	4	3	1	2	2	4	2	3	1	4	3	3	0	1	3	5	0	5	5	1	3	0	3	5	1	4	60	40	1	3	2	1	3	2	2	1
2	38	1	3	5	5	2	5	5	3	5	5	3	4	3	3	3	5	2	4	5	5	3	2	3	4	2	4	3	4	4	4	2	3	4	2	4	5	4	4	50	50	2	1	1	1	2	2	2	1
2	54	2	1	5	5	4	5	5	2	3	0	3	4	3	3	2	3	2	3	5	2	1	3	2	2	1	4	3	2	2	3	3	1	4	4	1	4	1	2	50	50	1	0	1	1	0	1	1	1
2	27	2	4	5	5	2	5	5	3	5	0	3	4	4	3	2	4	4	2	2	4	1	4	2	5	1	1	3	4	2	1	0	0	0	0	1	4	3	2	50	30	1	1	1	1	1	1	1	1
2	42	1	3	5	0	3	4	5	4	5	3	3	4	3	3	5	5	4	5	3	4	2	3	4	5	2	5	3	5	3	3	4	2	3	2	3	5	3	3	90	90	0	0	0	1	1	0	0	0
2	37	1	2	5	5	2	5	5	4	5	5	5	5	4	4	5	5	3	4	1	5	3	5	2	2	2	4	5	4	2	5	4	5	5	2	4	3	1	5	90	95	1	1	1	1	2	2	2	1
2	34	1	3	0	5	4	5	5	4	5	5	5	5	5	4	2	3	1	5	3	3	4	5	3	5	0	5	2	5	5	5	5	3	4	2	5	3	5	3	80	80	1	1	1	1	1	0	1	1
2	48	2	5	5	5	4	4	5	4	5	1	4	4	4	5	5	5	4	3	3	4	2	4	4	4	3	3	4	4	4	4	4	2	4	4	3	3	3	3	80	80	2	0	1	1	2	1	1	1
2	34	2	1	5	5	3	5	5	3	5	1	5	3	4	4	4	4	4	3	4	3	3	4	4	4	2	4	3	4	3	3	3	1	4	4	2	5	4	4	60	80	1	0	1	1	1	0	1	1
2	36	2	1	5	5	3	5	5	4	5	2	4	4	4	5	5	5	3	4	3	5	2	5	5	4	2	5	4	5	4	3	4	1	4	2	2	1	5	3	65	96	1	0	0	0	1	1	1	0
2	26	1	2	5	5	1	3	4	3	3	5	3	4	5	1	1	1	4	2	1	2	1	2	1	5	1	5	0	5	5	4	4	3	3	4	4	5	3	5	90	80	1	1	1	0	0	0	1	0
2	45	2	1	3	0	3	5	5	5	5	2	5	5	5	3	3	4	4	5	3	4	0	3	2	3	1	2	2	2	3	1	5	0	1	4	4	3	4	4	75	75	1	0	1	1	0	0	1	1
1	55	3	0	5	5	3	3	5	4	5	4	4	3	4	4	5	5	4	5	3	5	2	3	2	3	1	2	4	3	3	3	2	3	4	4	4	4	5	3	90	95	1	1	1	1	2	1	1	1
2	27	2	4	5	4		4	5	3	5	5	3	4	4	5	5	5	4	5	3	5	5	3	1	3	2	3	4	2	0	2	1	1	3	2	4	2	1	3	70	60	1	1	2	1	1	1	1	0
2	47	1	3	5	5	3	5	4	4	4	4	4	4	4	4	5	4	3	2	4	4	1	3	4	4	3	4	3	5	4	4	4	2	3	2	3	5	3	4	90	65	1	1	1	1	1	1	1	1
2	37	1	3	5	5	3	5	5	4	5	4	4	4	3	4	5	5	2	4	5	4	4	4	4	4	2	3	4	4	4	3	2	1	3	3	1	5	3	3	80	90	3	3	1	2	3	2	2	3
2	36	1	3	5	5	3	5	5	4	5	5	5	4	5	5	5	5	4	4	3	5	5	4	4	4	2	4	3	4	4	3	3	2	3	5	3	3	5	4	70	85	1	0	0	0	0	0	0	1
1	43	1	3	5	5	3	4	5	4	5	5	5	4	4	2	2	5	1	4	4	5	1	3	2	2	2	2	3	3	2	4	2	1	3	2	5	5	5	3	60	80	1	0	1	1	1	1	1	1
2	57	2	4	5	5	2	4	1	3	4	1	2	4	4	2	3	2	2	2	4	2	1	3	4	3	2	3	3	2	2	2	3	1	4	2	3	4	1	2	30	60
2	56	1	3	5	5	3	5	5	4	5	5	4	3	4	5	5	5	4	5	1	4	1	4	4	4	2	4	4	4	5	5	4	2	4	2	2	3	1	2	70	80	1	1	1	1	0	0	1	1
2	25	1	4	5	4	1	3	3	2	3	4	2	2	2	3	4	5	3	3	5	4	4	4	3	4	2	3	4	3	1	3	4	4	4	4	3	5	5	2	60	70	2	0	2	1	2	1	1	1
2	45	1	2	5	5	3	3	3	4	3	4	4	4	4	3	4	4	2	4	5	4	1	4	4	4	2	4	3	4	4	3	4	1	4	2	3	4	1	4	70	80	2	1	1	1	2	1	2	1
1	45	1	3	5	5	2	5	5	4	5	4	5	4	3	4	4	5	4	3	5	4	2	2	1	2	2	4	3	2	3	3	3	3	4	4	4	5	3	4	80	90	1	1	1	1	0	1	1	1
1	64	1	2	5	5	4	5	5	4	5	5	4	4	5	2	4	5	2	5	1	3	1	5	4	3	1	4	2	3	4	2	5	1	4	5	4	5	4	4	95	85	1	1	1	1	1	1	1	1
1	40	1	3	5	5	3	5	5	3	5	5	4	4	4	4	4	5	3	3	5	4	4	4	4	4	3	3	3	4	3	2	3	1	4	4	3	4	1	3	78	80	1	1	1	1	1	1	1	1
2	42	1	2	5	5	1	4	4	3	4	5	3	3	4	4	5	5	3	5	3	4	5	4	4	3	1	5	4	3	4	4	5	3	5	4	4	3	4	3	90	90	1	0	1	1	1	0	1	1
2	33	1	2	5	2		5	5	3	5	5	4	3	4	3	5	5	5	4	5	5	4	2	2	2	2	2	3	2	2	4	4	4	4	2	4	5	3	3	90	90	1	2	2	1	2	1	1	1
1	57	2	1	4	5	3	4	4	3	4	3	2	4	4	2	2	4	2	1	4	2	2	3	2	3	1	2	3	2	2	3	1	1	3	3	2	3	3	1	60	40	1	2	2	1	2	2	2	1
2	26	1	2	5	5	3	4	5	4	5	5	3	5	5	4	5	5	2	5	5	4	4	5	5	4	2	4	5	4	1	5	1	2	4	2	4	5	3	4	40	75	1	3	1	0	2	0	1	1
2	47	1	3	5	5	3	4	5	4	3	5	4	5	4	3	3	4	3	4	5	4	3	4	4	4	2	4	5	4	4	3	4	2	4	4	2	5	5	2	90	80	1	2	0	1	2	2	2	0
2	29	2	2	5	5	2	5	5	3	4	5	4	3	2	5	5	5	3	4	5	5	1	4	1	2	2	3	4	2	3	3	4	2	4	0	2	4	5	3	70	80	1	2	2	1	1	1	1	1
1	36	1	3	5	5	3	5	4	4	5	5	5	5	5	5	5	5	4	4	1	5	5	5	5	5	5	5	4	5	5	5	4	2	5	2	5	3	3	5	95	100	1	0	1	1	0	0	1	1
2	47	2	4	5	5	1	4	4	3	5	2	5	4	5	4	5	5	2	5	4	5	1	4	4	5	3	2	3	4	5	5	4	2	3	2	5	4	0	3	60	70	2	2	1	1	2	0	1	1
2	26	2	0	5	5	2	3	5	4	5	2	2	4	5	3	2	4	1	5	4	3	1	3	2	2	1	3	4	2	3	4	4	2	4	2	4	5	4	2	70	40	1	0	0	1	2	1	0	0
1	35	1	1	0	5	3	4	5	4	5	5	5	4	4	4	5	5	4	2	4	5	5	4	4	4	0	4	4	4	4	1	3	0	1	0	2	3	2	4	65	85	2	0	2	2	2	2	2	1
2	56	1	3	5	5	2	5	5	3	5	5	2	2	4	5	5	5	4	2	5	4	1	4	3	3	1	1	2	2	2	2	4	1	3	4	3	3	5	1	80	50	3	2	3	2	3	3	2	2
2	22	2	4	5	4		4	5	3	4	4	4	2	4	4	4	5	4	4	5	5	4	4	4	3	4	4	4	4	4	4	4	1	4	2	3	5	5	5	80	80	1	2	2	1	2	0	1	1
2	39	3	0	5	5	3	5	5	5	4	5	4	5	5	4	5	5	4	4	3	4	3	5	5	5	3	4	3	4	5	2	4	5	5	4	4	4	5	4	100	90	1	0	1	1	0	0	1	1
2	36	1	3	5	5	2	5	5	4	5	5	5	5	5	5	5	5	3	5	1	5	0	5	5	5	0	5	5	5	5	3	1	0	5	1	5	5	1	5	100	100	1	1	0	0	0	0	0	0
1	24	2	4	5	1		3	5	4	5	0	3	4	1	4	4	5	3	5	3	5	3	4	3	5	0	3	4	3	1	3	4	5	3	4	3	1	1	2	80	70	1	2	2	1	2	1	1	1
2	26	2	4	5	5	3	2	2	1	2	5	1	2	0	3	1	5	1	3	4	5	3	3	2	3	0	0	2	1	0	2	2	1	1	1	3	0	3	2	50	50	1	2	3	2	3	2	3	1
2	44	1	3	5	5	4	5	5	4	5	5	4	4	5	4	5	5	4	2	5	4	1	3	4	5	3	4	4	3	4	3	3	3	4	2	2	5	5	2	75	80	1	2	1	1	1	0	1	1
2	39	1	3	5	5	2	4	5	4	4	5	4	3	4	4	3	3	4	4	5	4	1	3	1	2	1	3	3	1	2	4	4	1	4	4	4	3	3	4	65	80	1	1	1	1	1	1	1	1
2	25	2	2	5	5	2	4	5	4	5	5	5	5	4	3	4	5	3	4	5	4	2	5	4	4	1	2	4	2	0	4	4	3	4	2	2	3	4	2	90	90	1	0	1	1	1	0	1	1
2	33	1	3	5	5	1	5	5	5	5	5	5	4	5	5	5	5	4	5	1	5	5	3	3	3	5	5	4	5	5	5	3	0	4	0	5	0	1	3	85	100	1	3	1	1	2	0	1	1
2	29	2	2	5	5	1	4	4	2	5	5	5	4	4	4	3	5	3	5	3	4	1	2	2	3	3	3	3	2	1	3	2	4	2	5	4	3	4	2	60	60	2	1	3	1	1	2	1	1
1	29	2	4	5	0	1	3	4	3	5	5	4	4	2	2	4	4	2	3	4	3	1	3	1	3	2	4	3	2	1	2	3	1	3	4	2	4	5	2	60	70	2	2	2	1	2	2	2	2
2	46	3	1	5	5	3	5	5	5	5	2	5	5	5	5	5	5	5	5	3	5	5	5	5	5	0	3	5	4	3	5	4	4	4	4	4	3	2	2	90	90	1	1	1	1	0	0	1	0
1	23	2	1	5	1		5	5	4	4	1	5	5	4	5	4	5	2	5	5	5	3	3	3	4	3	2	5	4	5	3	3	1	3	0	3	3	5	3	65	40	1	1	1	1	2	0	1	1
2	31	1	3	5	5	1	4	5	4	4	5	4	3	5	3	1	3	1	3	3	4	4	3	1	3	1	4	4	4	4	3	0	1	2	2	4	1	4	4	85	70	0	3	0	0	2	2	2	0
2	57	1	2	5	5	2	1	4	3	5	5	2	2	4	3	2	5	1	5	1	3	1	4	2	3	0	3	5	2	2	3	1	2	4	3	0	5	5	3	50	40	1	0	0	0	0	0	1	1
2	29	1	2	5	5	3	3	5	4	5	4	4	4	5	3	5	5	4	5	1	5	2	4	2	4	0	4	4	3	2	3	5	4	3	4	5	4	1	4	90	90	1	1	0	1	0	0	1	1
1	48	1	2	5	0	4	5	5	4	5	5	5	4	4	3	5	5	3	5	3	4	2	4	4	4	2	5	4	4	4	5	5	5	5	4	3	4	1	5	80	80	1	1	1	1	1	0	1	1
1	56	3	4	4	3	1	3	2	1	2	1	1	2	3	4	4	5	3	5	3	5	2	0	0	0	0	0	5	0	0	3	3	2	3	2	4	2	2	3	70	70	1	1	1	1	1	1	1	1
2	39	1	2	5	5	3	5	5	3	5	5	4	4	5	5	5	5	4	5	1	4	2	4	3	4	4	3	3	3	3	3	4	3	4	4	5	1	3	5	90	80	1	0	1	1	1	0	1	1
2	21	2	4	5	1	1	4	4	3	4	4	4	3	3	3	4	5	2	3	3	5	4	4	2	2	3	3	3	2	2	3	3	1	3	5	3	5	5	4	80	65	2	2	2	1	2	2	1	2
1	29	1	2	5	5	4	5	5	3	2	4	4	4	4	3	2	4	2	4	3	4	1	5	3	4	3	4	4	4	4	4	4	4	4	2	2	5	4	2	80	70	1	0	0	0	2	2	2	0
2	37	1	3	5	5	3	4	5	4	5	5	5	4	4	5	4	4	4	4	1	5	3	5	5	4	1	4	2	4	4	4	4	2	4	4	4	2	3	5	80	90	2	0	1	1	1	0	2	1
1	32	3	2	5	3	1	3	5	4	5	5	5	4	4	1	1	5	1	5	3	3	0	5	3	4	1	3	2	4	4	1	3	0	2	2	3	3	1	4	30	30	1	1	1	0	2	0	1	1
1	37	2	2	4	5	2	4	5	3	5	5	3	4	3	4	4	4	2	4	4	4	2	4	3	4	2	4	3	2	2	2	3	2	3	4	4	3	5	2	50	20	1	2	1	1	0	0	1	1
2	49	3	1	5	5	3	2	1	3	1	4	1	4	4	5	5	5	5	5	1	5	5	5	5	5	1	4	4	4	4	3	5	2	4	2	5	1	4	3	90	80	1	1	1	1	1	0	1	1
2	33	1	2	5	5	3	5	5	4	5	4	4	4	4	3	2	2	1	3	2	4	4	3	2	2	1	4	3	4	4	2	1	0	1	2	2	3	3	2	70	50	2	2	0	0	3	0	2	0
2	34	1	2	4	5	3	4	5	3	4	5	4	4	4	4	5	5	2	4	1	5	5	3	2	3	1	4	2	3	3	4	4	2	4	5	3	5	4	3	80	80	1	2	1	1	2	0	1	1
2	31	3	1	5	5	2	5	5	4	5	4	4	4	4	4	4	4	2	4	4	4	1	4	4	4	3	3	3	2	2	3	3	1	3	5	2	4	3	2	70	60	2	0	1	1	2	1	1	1
2	41	1	3	5	5	2	5	5	5	5	5	5	5	2	2	5	5	2	3	1	5	5	1	1	3	0	5	3	2	0	5	5	2	3	4	5	1	3	5	100	50	2	0	2	0	1	1	1	1
2	44	1	3	5	5	2	4	5	3	4	5	5	4	4	2	2	4	3	2	4	4	1	3	2	2	1	3	3	2	2	2	2	3	3	5	1	5	5	2	50	60	1	2	1	1	0	1	1	1
2	61	1	3	3	5	2	4	5	3	5	4	3	4	4	2	2	5	1	2	4	4	2	5	4	4	2	4	4	2	2	4	3	2	3	4	1	4	5	2	50	50	2	2	1	1	1	1	1	1
2	49	1	3	5	5	3	5	5	3	5	4	3	4	4	2	4	5	3	2	5	3	0	2	0	1	0	3	4	3	4	5	3	2	4	2	3	3	3	2	70	70	1	0	2	1	1	1	1	1
2	40	1	3	4	5	2	5	5	3	5	3	5	4	4	5	5	5	2	5	5	4	2	4	4	4	2	5	0	4	3	3	4	2	4	2	4	2	4	3	75	90	2	2	0	2	2	2	2	1
2	49	1	2	4	5	2	4	4	4	4	4	4	3	4	2	2	4	2	1	4	4	2	3	2	3	2	3	3	3	3	3	3	1	3	2	2	4	3	3	50	50	1	1	1	1	1	1	1	1
1	56	1	3	5	5	3	5	5	5	5	5	5	4	5	5	5	5	4	5	3	5	3	5	4	4	3	5	5	4	4	5	4	5	4	2	4	4	1	5	95	95	1	1	1	1	1	1	1	1
2	31	1	3	4	5	2	5	5	4	5	5	4	4	4	3	4	5	3	4	3	4	1	4	5	4	3	2	1	3	2	1	4	4	3	2	2	5	2	5	90	90	1	1	1	1	0	0	1	1
2	54	1	3	5	5	3	5	5	4	5	4	4	4	4	5	5	5	3	5	1	5	0	4	4	4	3	4	4	4	3	4	4	3	4	5	4	4	5	3	70	80	1	1	1	1	1	1	1	1
1	55	3	1	5	5	3	2	2	2	2	0	1	2	1	1	1	1	5	2	4	1	1	3	2	2	0	5	0	3	1	2	3	2	3	4	3	3	5	1	25	25	1	1	1	2	1	2	1	2
1	23	2	5	5	5	2	4	5	5	5	5	3	3	5	4	5	5	2	5	3	4	4	4	2	5	1	2	4	3	1	3	2	3	3	3	5	1	3	5	75	70	2	0	2	2	3	1	2	1
2	55	1	3	5	5	3	5	5	3	5	4	2	2	2	3	4	5	2	5	1	4		2	2	2	2	2	3	2	1	2	3	2	3	4	2	4	5	3	2	2	1	1	1	1	1	1	1	1
1	53	1	3	5	0		5	5	3	5	4	3	4	3	3	1	5	2	4	5	4	1	3	2	3	3	4	1	3	3	5	5	1	3	2	4	4	5	3	80	60	2	1	1	1	2	0	2	1
2	56	1	3	5	5	3	3	5	2	2	2	3	3	2	3	3	5	3	3	4	4	3	5	4	4	2	4	5	4	4	4	3	1	5	2	3	5	5	3	90	70	1	0	1	1	0	0	1	1
2	40	1	2	5	5	3	5	5	3	5	5	4	4	5	5	5	5	4	4	3	5	5	3	1	2	1	2	3	2	3	4	4	4	4	2	5	3	3	3	80	90	1	0	1	1	1	0	1	1
2	40	1	3	5	5	3	4	5	3	4	4	3	3	3	3	4	4	2	3	4	4	1	4	4	5	2	3	3	5	4	3	3	1	3	4	2	4	5	3	60	60	2	0	1	1	2	2	2	2
2	33	1	2	5	5	3	5	5	4	5	5	4	4	4	5	5	5	3	2	5	4	4	4	3	4	2	4	4	4	4	3	2	2	3	2	3	5	3	4	80	85	1	1	1	1	2	1	0	1
2	30	2	4	5	5	2	5	5	4	5	0	4	4	5	4	5	5	2	3	5	4	4	3	1	3	2	3	3	2	2	2	1	2	3	2	2	3	4	3	65	70	1	1	1	1	3	0	1	1
2	43	1	2	5	5	2	5	5	3	5	5	4	4	2	4	3	4	2	3	3	4	2	4	4	4	3	4	3	4	3	3	2	2	3	2	4	4	3	3	80	80	2	2	1	2	3	2	2	1
2	19	2	4	4	1	1	3	4	3	3	1	2	2	3	4	4	5	4	4	3	4	2	4	2	4	4	4	3	4	3	4	3	4	3	2	4	3	5	5	70	60
2	35	1	3	5	4		5	5	2	5	2	5	3	3	2	2	2	1	4	4	5	3	2	2	5	2	2	3	5	3	4	5	0	5	4	5	4	3	3	25	25	2	3	0	2	3	2	2	0
2	23	2	4	5	4		5	5	3	4	5	3	2	5	4	4	5	3	5	5	4	3	5	4	4	5	4	5	4	4	4	4	4	5	4	4	3	3	2	80	90	0	0	1	1	2	1	1	1
2	32	1	2	5	5		5	5	4	5	5	5	4	4	5	5	5	3	1	3	4	4	4	3	4	2	4	3	4	5	3	2	2	2	3	2	5	2	3	75	90	1	1	1	1	0	0	1	1
2	48	1	3	5	5	2	2	3	3	2	1	2	2	2	3	4	5	2	2	4	2	2	3	2	2	2	5	1	2	3	1	0	1	3	4	1	4	1	3	45	54	2	2	2	1	3	2	2	1
2	40	1	2	5	0	2	3	3	2	3	5	3	3	4	4	5	5	4	4	1	5	4	4	4	4	4	4	4	4	4	4	5	5	5	3	4	3	4	3	99	99	1	0	0	1	1	1	0	0
1	49	1	3	4	5	3	5	5	5	5	5	5	4	5	5	5	5	3	5	5	5	4	4	4	5	2	5	4	5	4	4	3	4	4	4	2	4	5	4	80	95	1	1	1	1	1	1	0	1
2	36	1	3	5	5	2	5	5	4	5	5	5	4	5	4	4	5	2	2	5	4	2	4	4	4	2	4	4	4	3	3	2	2	3	4	2	3	5	5	60	50	1	1	1	1	1	1	1	1
2	29	1	2	5	4		5	5	4	5	5	5	5	4	3	2	5	2	5	3	5	1	5	3	5	3	4	4	5	5	3	3	1	4	2	3	5	2	4	70	70	1	2	1	1	3	3	2	1
2	46	1	4	5	5	3	5	5	5	5	4	5	4	5	2	1	2	3	1	5	5	0	4	2	5	0	4	2	5	2	5	5	0	4	4	4	1	4	5	90	40	1	0	1	1	0	0	1	1
2	22	1	4	5	1		5	5	4	5	5	5	5	5	3	5	4	0	5	1	5	2	5	5	5	2	4	3	4	5	4	5	3	3	4	5	4	1	5	80	70	1	0	0	2	2	0	2	0
2	37	1	3	5	0	3	5	5	3	3	4	5	4	4	5	5	5	4	5	1	5	4	5	5	4	4	4	5	4	4	4	4	2	3	4	3	4	1	5	85	90	2	2	1	0	2	0	1	1
2	41	1	3	5	5	3	4	5	4	5	5	4	3	4	2	1	2	3	4	3	4	3	4	4	4	2	4	3	4	4	4	3	2	4	4	3	3	2	2	75	75	1	1	1	1	1	1	1	1
2	53	3	0	5	5	4	4	5	3	4	0	3	4	4	3	5	5	4	2	4	4	2	2	1	2	0	2	3	2	2	2	5	4	5	4	4	1	2	4	90	60	0	0	0	1	1	1	1	1
2	28	2	1	5	5	3	4	3	1	5	0	2	1	5	4	3	5	0	4	1	5	1	3	2	1	1	4	0	2	1	4	4	0	4	0	5	1	4	2	45	34	1	2	2	1	1	3	2	1
2	28	2	4	5	1	2	5	5	3	5	1	3	3	4	4	4	4	1	4	5	4	1	4	4	3	3	4	4	4	4	3	1	1	1	2	1	3	5	5	2	42	2	1	1	1	1	1	1	1
1	26	1	2	5	5	2	5	5	4	5	5	4	4	5	3	1	5	1	1	0	3	2	5	4	2	5	5	4	3	4	2	2	2	3	1	4	5	1	4	60	60	2	0	0	0	1	0	1	1
2	23	1	5	5	1	2	4	4	3	2	5	2	3	3	2	2	4	1	2	1	4	5	4	3	4	2	4	3	4	4	1	3	4	2	2	3	5	3	4	75	45	1	0	1	0	1	0	1	0
2	25	2	4	5	4		5	5	3	5	5	5	2	4	3	3	3	2	1	3	4	1	3	2	3	2	3	0	3	0	3	1	2	2	3	2	0	5	4	60	50	2	0	0	1	2	1	1	1
1	27	2	1	5	5	2	3	4	3	4	5	4	4	4	3	4	5	2	4	5	4	3	3	3	3	3	4	3	3	4	3	3	1	3	5	4	4	3	4	70	80	1	1	1	1	2	0	2	1
2	45	1	2	4	5	2	4	4	4	5	5	4	4	3	3	3	4	3	5	3	5	2	5	3	4	2	3	4	3	2	3	4	2	3	2	3	4	5	2	80	80	2	2	2	2	2	1	2	2
2	23	1	4	0	5	2	3	5	3	5	5	3	3	5	3	4	5	4	5	3	4	2	4	4	5	4	3	3	5	3	4	3	2	4	2	3	1	3	4	60	70	1	1	1	1	3	2	1	1
2	53	1	2	0	5	2	3	5	3	4	5	5	4	4	3	3	5	3	2	4	4		3	3	4	2	4	1	4	4	4	1	2	4	2	3	4	2	2	60	90	2	2	1	1	2	0	2	1
2	28	1	1	5	5	2	5	5	0	5	5	4	5	4	3	2	3	2	3	4	2	3	2	3	3	1	2	1	4	4	1	0	0	2	2	2	3	0	2	60	60	1	0	1	1	0	0	1	1
2	37	1	2	5	5	2	5	5	4	5	5	5	5	5	3	4	4	2	3	4	4	3	4	4	4	3	2	3	4	2	3	4	2	4	4	3	5	3	2	70	70	1	1	1	0	1	1	0	0
2	39	1	3	5	5	4	5	5	4	5	5	5	5	5	5	5	5	3	4	1	5	1	4	2	4	2	4	5	4	4	4	2	0	2	2	5	3	2	4	70	90	2	0	1	1	2	0	2	1
2	28	1	3	5	5	3	4	5	4	5	5	5	4	4	5	5	5	1	5	1	5	4	4	3	3	2	4	4	3	3	4	4	3	4	4	3	4	1	3	90	90	1	1	1	1	0	0	1	1
2	31	1	1	5	5	2	2	2	2	3	2	2	2	2	2	2	2	3	2	4	2	2	2	2	2	2	2	3	2	2	2	3	2	3	4	2	4	5	2	50	50	1	1	1	1	1	1	1	1
1	48	1	3	5	5	4	5	5	4	5	5	5	4	5	3	5	4	3	2	3	4	2	5	3	4	3	2	1	2	4	3	3	2	4	4	4	3	3	2	75	75	2	1	1	1	2	1	1	1
2	61	1	2	5	0	2	5	5	4	5	4	4	5	4	2	1	2	2	5	1	3	1	5	2	4	1	5	3	4	4	5	5	4	4	2	3	2	3	2	75	75	1	0	1	1	1	0	1	1
1	43	2	1	5	5	3	3	5	3	2	2	4	2	4	3	2	4	3	4	4	3	2	3	3	3	1	3	3	4	2	1	3	2	3	2	2	4	4	3	80	60	1	1	1	1	2	1	1	1
2	55	1	3	5	5	4	5	5	4	5	5	5	5	4	5	5	5	3	4	3	5	3	5	4	3	2	4	4	3	2	4	4	4	4	2	4	5	3	4	80	70	1	1	1	1	1	1	1	1
2	24	1	4	5	1		5	5	3	5	4	4	5	2	3	5	5	2	4	3	4	4	2	2	4	2	3	3	2	1	2	5	1	2	4	2	4	5	2	60	40	1	2	0	0	1	1	1	1
2	32	2	1	5	5	1	5	5	4	5	0	4	4	4	4	5	5	3	5	1	4	3	3	4	4	2	4	5	5	4	4	5	2	4	4	4	3	4	2	90	85	2	3	2	2	2	3	2	2
1	62	1	2	5	7	3	5	5	4	5	5	3	2	4	3	3	3	3	4	4	3	3	3	3	3	3	3	4	3	3	3	2	3	4	5	3	5	4	3			1	1	1	1	1	1	1	1
1	53	2	1	5	5	3	2	2	4	2	4	2	4	4	5	5	5	5	4	4	4	1	4	5	4	3	4	4	4	3	4	4	5	5	4	4	2	3	3	90	90	1	0	0	1	0	1	1	1
2	40	1	3	5	5	2	5	5	4	4	4	4	3	3	3	3	4	4	3	4	3	2	3	3	4	2	3	3	3	2	3	4	2	4	4	3	4	5	5	70	70	1	1	1	1	0	0	1	1
2	51	1	3	5	5	2	4	5	4	5	5	4	5	4	2	5	5	2	4	4	4	2	3	2	3	1	4	3	2	1	4	3	3	3	4	3	2	5	3	70	70	0	0	0	0	2	0	1	0
1	68	1	2	5	7	3	3	5	4	3	2	3	4	3	2	4	5	3	2	5	3	2	3	3	3	2	4	4	4	4	5	4	2	4	2	1	5	3	3	25	75	1	0	1	1	0	0	1	1
2	28	1	2	5	0	1	5	5	4	5	5	5	4	3	4	5	5	2	5	1	5	4	4	3	4	1	2	4	2	0	4	5	4	4	2	5	4	3	2	90	90	1	2	3	3	2	3	3	2
2	51	1	3	5	5	4	5	5	3	4	5	3	4	5	3	4	4	2	2	4	3	2	4	3	4	2	4	4	4	4	4	3	2	4	2	3	3	5	4	85	80	1	1	1	1	0	0	1	1
2	37	1	3	5	5	1	2	3	2	2	1	2	1	1	1	1	4	1	5	2	2	1	3	3	3	3	3	3	3	1	3	4	3	3	4	3	4	3	2	60	40	0	0	1	0	1	0	1	0
2	26	2	2	5	5	2	4	5	2	2	3	3	4	5	3	4	5	3	3	3	4	3	4	4	4	3	5	4	4	3	5	4	3	4	3	3	5	2	4	80	70	1	2	0	0	2	2	1	1
2	29	1	2	5	5	3	5	5	2	5	5	3	4	4	5	5	5	4	5	3	4	4	5	1	2	1	4	3	3	4	4	3	4	3	4	4	4	1	3	80	90	2	1	1	1	2	0	2	1
2	52	1	3	5	5	4	5	5	4	4	4	3	4	4	4	4	5	4	5	4	4	1	2	1	2	0	1	5	0	2	4	3	3	4	2	2	5	3	2	70	70	1	2	1	0	2	2	1	0
2	31	2	4	5	5	1	4	5	4	4	4	4	3	5	3	3	5	3	5	2	2	2	1	1	3	0	4	4	0	4	3	2	4	4	2	2	5	1	1	50	50	1	3	0	0	2	1	1	1
2	22	2	4	5	4		5	5	3	5	0	3	5	5	5	5	5	3	5	1	5	5	5	3	4	4	5	3	5	5	5	5	2	3	4	5	3	3	3	70	75	1	0	3	1	1	2	1	1
2	32	2	0	5	0	2	5	5	5	5	5	5	4	5	5	5	5	4	5	1	4	3	4	4	5	5	5	4	5	5	5	4	3	4	4	5	1	3	5	90	70	0	3	0	0	2	0	1	1
2	24	1	2	5	5	2	3	4	3	5	5	3	3	3	3	3	4	4	5	3	4	4	3	3	3	4	4	4	3	4	3	4	2	3	4	3	5	5	3	70	80	1	2	1	1	1	2	2	2
2	26	2	4	5	5	3	5	5	4	5	4	5	3	4	2	3	3	1	2	4	3	1	3	1	2	0	4	3	2	1	2	0	1	0	2	2	4	4	2	40	50	2	1	3	0	2	2	2	2
1	49	1	3	5	5	4	4	4	4	5	4	4	4	4	3	4	5	4	5	3	4	3	3	3	3	3	3	4	3	3	4	3	3	4	4	3	5	5	2	70	80	1	1	1	1	1	1	2	1
2	60	1	0	3	3	1	5	5	4	5	5	5	4	5	5	5	5	4	4	1	5	1	5	4	2	3	3	5	3	5	5	5	3	5	4	3	1	3	4	85	100	1	0	0	1	1	0	1	1
1	56	1	3	5	5	3	4	5	3	4	5	4	4	4	2	2	3	1	2	3	4	2	4	3	4	1	4	2	4	4	4	4	3	4	4	5	3	3	4	90	85	1	2	1	1	2	1	2	2
2	52	1	0	4	4	1	4	5	3	4	5	5	3	4	4	4	5	4	5	1	5	5	3	3	3	2	5	4	3	3	3	4	4	4	2	4	5	1	2	100	90	1	0	1	1	1	0	1	1
2	38	1	3	5	5	3	5	5	3	5	4	5	4	4	5	4	5	1	3	5	5	0	4	3	3	1	3	3	3	2	4	3	3	3	2	5	4	3	5	70	80	2	1	1	1	1	1	1	1
1	47	1	3	4	5	3	2	4	4	2	4	5	2	4	2	2	5	3	5	3	4	2	4	4	5	3	3	1	4	3	4	3	4	3	4	5	1	5	2	90	80	1	2	1	1	2	1	2	1
2	38	1	3	5	5	3	5	5	3	5	4	4	4	4	4	4	5	3	3	5	5	1	4	3	3	2	4	3	3	2	4	3	2	3	2	4	4	1	5	70	80
2	51	1	3	5	0	2	5	5	3	5	5	5	5	5	5	5	5	2	3	5	4	0	5	4	4	1	4	3	4	3	4	4	3	3	2	4	3	5	4	90	90	1	0	1	1	0	0	1	1
2	49	2	1	5	5	3	3	4	3	3	1	2	2	3	2	2	4	2	1	4	2	2	2	1	2	0	3	2	2	2	2	1	1	2	2	3	5	3	2	30	30	1	2	1	1	1	1	1	1
2	54	1	3	4	5	2	5	5	4	5	5	4	5	4	4	5	5	3	5	1	5	1	4	4	4	2	4	5	3	2	5	5	1	4	4	4	3	1	5	95	95	1	1	1	1	1	1	1	1
2	39	1	3	5	5	2	5	5	3	5	5	5	4	4	3	1	2	1	2	4	3	2	5	4	5	2	4	3	2	2	3	3	1	3	4	1	4	3	2	50	50	1	1	1	1	2	1	1	1
2	34	1	2	5	5	3	3	5	3	5	5	4	4	4	3	3	5	0	4	4	4	4	5	4	4	2	3	3	3	2	3	3	2	3	4	2	4	5	3	70	50	2	1	2	1	2	2	1	1
2	34	1	3	5	5	3	3	5	4	4	4	4	3	4	3	4	4	2	3	5	4	4	4	4	4	2	3	4	3	3	3	3	2	4	2	3	2	2	5	70	70	3	2	0	2	3	0	1	1
2	48	1	3	5	5	3	5	5	5	5	4	5	5	4	4	4	5	4	4	3	5	2	5	4	4	2	4	4	5	4	4	4	4	4	5	3	4	1	4	85	90	1	1	1	1	1	0	1	1
2	52	1	3	5	5	4	5	5	3	3	4	4	4	4	2	2	3	2	2	4	3	2	3	1	2	1	2	3	2	2	2	3	1	3	5	2	5	5	2	50	50	1	1	1	1	1	1	1	1
2	56	1	3	5	5	3	3	5	3	2	3	2	2	2	3	4	5	2	4	1	4	3	5	4	4	3	4	4	4	4	1	3	3	3	2	3	5	5	2	70	70	1	1	2	1	2	1	1	1
1	37	1	2	5	4	1	2	3	4	4	5	4	4	4	3	4	4	4	4	2	4	3	4	4	4	4	4	4	4	3	3	3	5	4	2	4	3	3	3	70	80	1	0	0	1	1	1	1	1
2	47	1	3	5	5	3	5	5	4	5	5	4	4	4	2	5	4	4	4	5	4	0	5	4	5	2	4	4	5	4	5	3	1	3	5	4	5	5	5	87	70	1	0	0	1	0	1	1	1
2	49	1	3	5	5	2	5	5	5	5	5	5	5	4	4	4	4	2	4	3	3	0	2	1	3	1	2	4	3	1	3	3	2	3	1	2	2	4	2	6	60	1	1	1	1	1	1	1	1
1	41	1	2	5	5	2	4	5	3	4	0	3	2	4	2	3	3	1	3	2	3	0	3	3	2	1	2	2	2	4	2	0	1	3	0	4	4	3	4	20	30	1	0	1	1	2	2	1	1
2	38	2	4	0	5	2	5	5	3	5	1	5	4	5	5	4	5	2	5	4	5	5	5	5	5	2	4	5	4	4	3	5	3	4	2	3	4	1	3	80	80	2	3	1	2	2	1	1	1
2	53	3	3	5	5	3	5	5	4	5	5	5	5	5	4	5	5	5	4	3	5	4	5	5	4	3	5	4	5	5	5	4	4	5	2	5	2	2	5	90	99	1	0	0	0	0	0	0	0
2	27	2	3	4	5	1	5	5	3	5	5	4	3	4	4	5	5	3	3	4	5	2	5	4	4	2	2	3	2	1	3	3	2	3	2	1	5	3	2	50	50	1	1	2	2	1	1	1	1
2	32	1	3	5	3	2	5	5	4	4	4	4	4	4	2	1	4	1	5	3	4	4	4	4	4	2	3	4	3	3	4	4	2	4	2	4	3	3	3	85	80	1	1	1	1	2	1	2	1
1	23	1	4	5	1		3	3	2	5	5	2	2	3	3	2	5	3	3	5	4	4	4	3	3	1	3	4	2	4	2	1	0	2	5	2	4	4	4	65	55	1	1	1	0	1	1	0	1
2	50	3	1	5	5	3	5	5	3	4	0	3	4	4	5	4	5	2	3	3	5	4	5	4	5	4	2	3	4	2	4	3	3	3	4	4	3	4	4	80	70	1	1	1	1	0	0	1	1
2	44	1	3	5	5	3	5	5	3	3	3	3	4	3	2	4	3	3	3	4	3	2	4	3	4	1	3	3	3	3	3	3	2	4	2	3	4	5	4	75	80	0	1	1	1	1	0	1	1
2	46	1	3	5	5	3	5	5	4	5	5	5	4	4	4	3	5	3	5	4	4	4	4	2	2	1	3	4	3	2	4	4	2	3	4	1	4	3	4	90	90	1	0	1	1	0	0	1	1
2	61	3	0	5	5	3	5	5	4	4	4	4	4	3	3	4	5	3	4	4	4	1	4	4	4	2	3	4	4	4	4	3	2	4	4	3	4	3	3	80	70	1	1	1	1	1	1	1	1
2	28	1	2	5	5	2	5	5	3	5	5	5	2	4	3	3	4	4	2	5	4	4	3	3	4	3	5	4	4	5	2	2	3	3	4	3	5	5	3	50	80	1	2	2	2	2	2	2	2
2	50	1	3	5	5	3	4	5	4	4	4	2	4	4	1	1	4	1	1	2	1	0	2	1	2	0	1	3	0	1	2	2	0	1	2	0	5	1	2			1	1	1	1	1	1	1	1
2	50	1	3	5	5	3	5	5	3	4	3	4	4	4	3	4	5	2	2	5	4	4	4	3	4	1	4	3	4	4	3	3	2	5	2	2	2	1	3	80	90	1	0	1	1	1	1	1	0
2	36	1	2	0	5	3	4	5	4	5	4	4	5	4	2	1	4	1	5	5	4	1	4	3	4	1	4	4	4	4	3	3	2	3	4	3	3	4	3	50	30	3	2	2	3	2	1	3	2
2	54	1	3	5	5	4	4	5	4	5	5	4	4	4	3	3	5	3	4	5	4	1	3	3	3	1	4	4	5	5	4	3	2	3	4	4	3	4	2	55	65	1	0	1	1	1	0	1	1
2	29	2	1	5	5	3	5	5	4	5	5	4	3	5	4	2	3	2	2	4	4	1	4	2	4	3	5	3	5	5	2	3	2	5	2	1	5	3	4	70	80	1	1	1	1	2	0	1	1
2	39	1	3	0	5	3	5	5	4	5	5	5	4	3	5	5	5	3	2	3	4	4	4	4	4	4	4	3	4	3	3	1	3	4	2	2	3	3	2	60	90	1	1	0	1	1	1	0	0
2	38	1	2	5	5	3	4	5	4	5	5	4	3	4	3	5	5	3	3	5	4	4	3	3	3	2	4	3	4	4	4	3	2	4	4	4	3	3	4	90	85	1	0	1	1	0	0	1	1
2	53	3	0	5	5	3	3	5	2	2	1	3	3	3	1	2	2	4	3	1	2	1	3	3	4	1	3	4	4	4	3	4	1	4	4	3	4	3	2	70	20	1	1	1	1	1	1	1	1
2	44	1	3	5	5	4	5	5	4	5	5	5	4	4	4	5	5	4	3	1	5	4	3	2	4	2	1	4	3	3	4	4	3	3	4	5	5	3	4	78	90	1	0	1	1	0	0	1	1
1	43	2	1	4	5	1	2	5	3	5	2	2	4	4	5	5	5	4	0	3	5	5	5	4	5	3	4	5	5	3	5	5	5	5	2	5	4	4	5	90	75	1	2	1	1	1	1	1	1
2	55	3	0	5	8	2	4	5	4	4	0	5	5	4	4	4	5	4	4	4	4	2	0	0	0	0	0	5	0	0	4	4	4	4	4	4	4	5	5	75	95	2	1	2	1	1	2	1	2
2	59	3	1	5	5	4	4	5	4	5	1	3	4	4	3	3	3	3	4	3	3	3	4	2	3	3	4	2	3	4	3	3	1	3	4	1	5	4	2	60	50	3	2	1	1	2	2	2	2
2	30	1	2	5	5	3	5	5	4	5	5	5	5	5	5	4	4	3	4	1	5	3	5	3	4	2	5	3	5	5	4	4	2	4	4	4	5	5	4	90	100	1	1	0	1	1	0	1	1
1	43	2	1	5	5	2	4	5	2	5	1	2	3	3	3	5	5	2	4	3	5	1	4	4	4	3	4	4	5	4	3	4	1	4	2	3	5	3	2	75	75	2	2	1	1	2	1	1	1
1	44	1	2	5	5	3	3	4	4	3	4	3	2	3	1	1	3	4	1	2	3	1	2	2	2	2	1	2	3	1	1	1	1	1	2	1	5	3	1	10	10	2	1	1	1	2	2	2	1
2	42	3	0	5	3	1	5	5	4	3	5	3	4	3	3	2	4	2	5	3	2	2	3	2	2	1	5	4	4	1	4	4	0	5	5	3	3	2	3	80	80	2	2	3	3	3	3	2	2
2	32	1	2	5	5	2	4	5	3	5	5	3	3	4	3	4	5	4	3	3	2	2	3	3	4	2	3	3	3	3	2	3	1	2	4	2	5	5	2	70	60	2	2	1	1	1	1	1	1
2	44	2	3	5	5	4	5	4	2	2	4	2	2	1	3	4	5	0	4	1	5	4	5	1	1	1	3	2	2	2	3	2	2	3	5	4	4	4	2	60	60	1	0	1	1	0	0	2	1
2	42	1	2	5	5	2	5	5	3	5	5	3	3	3	4	5	5	3	5	5	4	2	4	4	4	3	5	3	4	4	4	3	2	3	5	3	3	3	4	60	75	1	1	0	1	1	0	1	1
2	57	3	1	4	6	2	3	5	3	2	0	2	4	2	2	1	4	3	3	1	2	1	4	0	3	0	4	5	3	1	2	4	2	3	2	4	5	5	1	50	10	3	3	3	3	3	3	3	2
2	30	2	2	5	5	2	5	5	3	5	5	5	4	5	5	5	5	2	5	1	5	5	3	4	3	2	2	5	2	2	5	5	2	3	2	2	0	1	4	85	85	1	1	1	1	1	1	1	1
1	65	1	2	5	5	3	5	5	4	5	5	5	4	5	3	2	4	3	2	5	3	2	4	2	3	1	3	4	3	4	2	4	1	4	4	3	4	3	3	80	70	1	1	1	1	2	1	1	1
1	55	1	3	5	5	4	3	5	4	5	4	3	4	4	4	2	4	4	4	4	3	2	3	4	4	3	3	4	4	4	3	3	2	4	5	3	3	3	2	90	90	1	2	0	0	2	2	0	0
1	57	1	3	5	5	3	5	5	3	5	4	3	3	4	3	4	5	2	3	3	4	3	5	3	4	3	4	4	4	4	2	3	3	4	4	3	5	5	4	85	85	1	2	1	2	2	2	1	1
2	28	2	4	5	5	2	5	5	3	5	4	4	5	4	5	5	5	4	3	4	4	3	3	2	3	2	4	4	3	3	2	3	0	2	5	2	3	3	3	60	80	1	0	2	1	0	1	1	1
1	47	1	2	0	5	3	3	5	4	5	5	4	4	3	5	5	5	3	5	4	4	2	2	1	1	1	4	3	2	4	3	3	0	3	2	2	4	3	3	85	50	1	1	1	0	3	1	1	0
2	33	1	2	5	5	3	5	5	4	5	5	5	4	5	4	4	5	3	5	1	5	3	5	4	5	1	5	4	4	5	5	2	1	3	2	1	3	3	5	80	80	2	3	1	1	2	2	2	2
2	48	2	5	5	5	4	3	5	4	5	1	3	5	4	5	4	5	5	3	3	3	3	4	3	3	3	2	4	3	4	2	4	0	4	4	3	3	3	4	80	80
1	43	1	2	5	5	3	4	4	4	3	2	3	4	4	3	4	4	3	2	4	3	1	2	3	4	2	4	4	4	4	3	4	3	4	2	2	4	5	4	70	90	1	0	1	1	1	0	1	1
1	36	2	0	0	1	2	3	5	5	5	5	5	5	5	4	5	4	4	4	3	4	3	4	4	4	3	4	3	1	1	2	1	1	1	2	2	0	1	5	80	80	1	0	0	0	0	0	1	0
1	38	2	1	5	5	2	3	3	3	4	0	3	2	2	3	2	2	2	1	0	2	3	4	4	2	3	1	4	3	0	1	0	1	2	4	4	1	5	2	50	15	0	0	1	1	1	1	1	1
1	36	2	3	0	5	3	5	5	3	4	5	4	4	2	2	1	3	2	3	4	2	1	5	5	5	2	4	4	4	2	3	3	4	2	2	3	3	3	5	20	40	1	1	1	1	1	1	1	1
2	34	1	2	5	5	2	5	5	4	5	5	4	4	5	5	5	5	4	4	3	5	4	4	4	4	4	5	4	5	4	3	2	3	2	5	4	3	5	4	75	85	1	1	1	1	0	1	1	1
2	52	1	3	4	2	3	3	4	2	4	1	2	3	1	0	0	2	0	1	0	1	0	0	0	0	0	0	5	0	0	1	1	0	1	0	0	3	5	1	5	0	1	1	3	1	1	2	1	1
1	34	2	1	4	5	2	2	3	2	1	1	2	3	4	5	5	5	4	3	4	5	1	4	5	4	1	4	4	4	4	3	3	1	3	2	2	4	1	2	75	80	1	0	1	1	0	0	1	1
1	29	2	4	5	5	1	3	4	3	3	1	3	1	2	3	3	4	1	3	0	3	4	1	1	1	0	3	1	2	2	2	2	5	2	2	3	3	2	2	20	40	1	0	1	1	2	2	2	1
1	66	1	2	5	5	4	3	5	3	5	4	2	3	3	2	1	3	2	2	4	1	0	3	5	3	2	3	4	2	4	3	3	4	4	4	3	4	1	3	40	30	1	0	1	1	1	0	1	1
1	54	1	3	5	5	3	5	5	3	5	5	5	5	3	2	2	5	1	1	0	2	0	4	4	4	1	2	1	3	4	4	3	3	3	4	3	5	4	2	20	50	1	1	1	1	1	1	2	1
1	47	3	2	5	5	3	3	5	5	5	4	4	5	5	4	5	5	5	5	3	5	0	2	2	2	4	5	3	5	4	5	5	0	4	2	5	0	1	5	80	80	1	0	1	1	1	0	1	1
2	42	2	1	5	5	4	5	5	2	4	0	3	3	3	3	5	5	2	2	4	4	1	4	3	3	1	3	3	2	2	1	2	4	3	2	2	5	3	2	60	80	2	0	1	1	1	0	1	1
1	45	1	3	5	5	4	3	5	4	3	1	3	2	3	1	1	5	3	3	4	2	0	4	2	3	1	3	4	3	3	4	4	4	4	5	4	4	3	3	60	50	1	1	1	1	1	1	1	1
2	45	1	3	5	5	3	5	5	3	5	4	4	4	4	3	5	5	3	2	1	4	1	3	2	2	2	4	2	2	2	2	2	2	3	4	3	4	1	2	70	75	1	1	1	1	1	1	1	1
2	31	1	3	5	5	3	5	5	3	5	5	5	3	5	5	5	5	5	4	1	5	1	5	5	5	4	5	5	5	5	4	5	1	3	5	4	3	5	4	100	100	0	0	0	1	1	0	1	1
1	37	2	3	4	5	2	5	5	0	5	0	4	2	4	3	3	4	1	5	1	5	5	5	5	4	2	2	2	3	2	5	4	2	4	4	4	3	5	5	80	80	1	0	1	1	2	1	1	1
2	49	2	4	5	0	3	5	5	4	5	2	3	3	4	5	5	5		2	3	3	3	5	4	4	3	4	3	4	3	4	4	2	4	2	2	2	3		70	70	1	1	1	1	0	0	1	1
2	44	1	3	5	5	4	5	5	3	2	2	4	2	4	5	5	5	3	3	1	5	1	4	5	5	2	3	3	3	5	4	4	4	3	3	5	3	1	5	80	80	1	1	1	1	1	0	1	1
2	30	1	2	5	5		5	5	3	5	5	5	4	5	5	5	5	2	5	3	5	4	4	5	4	2	4	4	4	5	5	2	3	5	5	4	3	3	3	70	90	1	3	1	1	1	1	1	1
2	40	1	3	5	5	3	5	5	4	5	4	5	4	5	5	4	5	4	5	1	5	0	4	4	4	4	3	3	3	5	5	4	2	4	3	4	3	1	2	99	99	2	2	1	1	2	0	1	1
2	31	1	2	5	5	3	5	5	5	5	5	5	4	4	5	5	5	4	3	1	5		5	4	5	4	4	5	4	5	4	4	2	4	5	4	2	1	5	90	90	1	0	1	0	0	0	0	1
2	31	2	2	5	5	3	4	5	4	4	3	4	4	4	3	4	5	3	2	5	4	3	4	3	4	1	4	3	4	3	2	1	1	1	4	2	3	5	2	70	80	1	2	1	1	2	1	2	1
2	44	1	3	5	5	4	5	5	4	5	5	4	4	4	5	5	5	5	3	3	4	4	4	3	4	2	4	1	4	4	2	3	2	3	4	4	3	4	2	80	80	1	1	1	1	1	1	1	1
2	44	1	3	5	5	3	5	5	4	4	4	4	4	5	3	3	5	3	3	1	4	2	3	4	5	2	3	3	3	4	4	4	1	3	5	5	1	3	2	80	80	1	1	0	0	2	1	1	0
2	21	2	4	5	1	1	5	5	4	5	0	5	4	5	4	4	4	3	4	5	4	2	4	4	4	4	3	2	4	1	3	3	2	3	4	3	5	4	3	70	70	2	2	1	1	3	3	3	0
2	21	2	4	5	1	1	4	5	3	5	3	2	4	2	5	5	5	4	5	1	5	5	4	3	4	4	4	3	3	4	4	4	4	3	2	3	5	1	5	70	60	0	1	0	0	2	1	1	1
2	23	2	4	5	1	1	5	5	4	5	4	5	4	5	5	5	5	3	5	1	5	2	5	4	5	5	3	4	4	4	4	3	0	3	5	3	0	5	4	80	80	2	2	1	1	3	3	2	0
1	37	2	1	5	5	2	3	3	4	5	2	2	2	2	3	2	4	4	4	5	5	1	2	2	2	3	3	3	2	2	3	3	1	5	4	3	3	5	4	80	70	1	1	2	2	1	1	1	1
2	23	3	4	5	1		5	5	4	5	5	5	5	5	5	5	5	5	5	3	5	0	3	2	2	2	4	5	4	5	2	1	1	2	2	2	1	5	4	70	90	1	0	1	1	0	0	1	1
1	38	2	2	5	5	3	5	5	3	4	5	5	5	4	5	5	5	1	5	1	5	3	5	4	4	4	4	4	5	5	5	5	2	4	3	5	5	5	5	90	90	1	1	0	0	2	1	0	0
1	21	1	4	5	1	1	4	4	3	4	5	2	3	3	5	5	5	3	3	4	5	4	3	2	4	3	1	1	4	1	3	1	3	3	2	3	1	2	4	50	90	1	2	1	1	2	0	1	1
2	27	1	4	5	5	2	5	5	4	5	5	5	4	5	5	5	5	1	5	1	5	5	4	5	4	3	5	1	5	5	4	4	2	4	5	5	3	0	3	95	95	1	1	0	0	2	1	0	1
2	61	1	3	4	7	2	5	5	4	5	4	5	4	5	5	5	5	4	5	4	5	0	5	5	5	5	4	5	4	4	5	4	4	5	0	4	1	1	5	70	80	1	0	1	1	2	0	1	1
2	29	2	4	5	4	2	5	5	3	5	1	4	3	5	5	5	5	3	2	3	5	2	4	4	5	2	4	4	4	4	4	3	3	4	2	3	4	1	5	70	80	2	2	1	1	2	2	1	0
1	65	1	3	5	7	2	5	5	5	5	5	4	5	5	3	5	5	5	5	3	5	0	1	3	4	3	5	5	5	5	5	5	5	5	0	5	0	1	5	50	75	1	0	1	1	0	0	1	1
2	38	1	2	5	4	2	5	5	3	5	4	4	3	2	3	4	5	3	3	3	4	4	3	2	3	2	2	3	2	2	2	3	2	3	4	2	3	4	2	80	80	3	1	2	2	2	2	2	2
2	30	2	4	5	5	3	5	5	5	5	5	5	5	4	4	4	5	4	3	3	4	4	4	3	5	1	5	2	5	4	4	5	5	5	4	2	2	1	4	70	80	1	1	1	1	1	1	1	1
2	28	2	2	5	5	1	4	5	5	5	5	5	4	5	5	5	5	2	5	3	5	4	5	5	5	5	5	5	5	4	5	5	3	3	4	0	1	5	4	95	100	1	1	1	2	3	2	1	1
2	22	1	4	5	1		4	5	3	5	5	3	4	4	4	5	5	4	3	3	4	4	5	3	4	2	3	4	4	4	4	3	2	3	2	3	3	4	4	80	100	1	1	1	1	1	1	0	0
2	31	1	3	5	5	2	5	5	4	5	4	4	3	2	3	3	2	3	5	1	5	2	4	2	4	2	1	5	5	2	5	5	2	3	2	2	3	1	4	80	30
2	41	1	3	4	2	3	5	5	3	4	4	4	4	4	3	4	4	4	3	1	4	3	4	3	4	4	3	0	4	1	4	1	1	3	3	2	3	3	3	80	70	1	1	1	0	1	1	1	1
1	29	2	4	4	5	2	5	5	5	5	5	5	5	5	5	5	5	4	5	1	5	5	4	3	5	4	4	4	3	5	5	4	3	4	3	4	4	1	5	90		0	2	0	0	2	1	2	0
2	28	2	1	5	5	1	5	5	4	5	4	5	4	5	5	5	5	3	5	3	5	5	5	4	5	3	5	0	5	4	5	4	1	4	2	4	5	3	5	86	98	1	2	0	0	1	0	0	1
2	30	1	2	5	5	2	5	5	4	5	5	5	4	5	5	5	5	5	5	3	5	0	5	4	5	2	5	4	4	4	4	3	1	3	0	3	3	1	4	90	90	1	1	1	1	1	0	1	1
2	28	2	4	5	5	2	5	5	4	5	2	5	4	5	5	5	5	3	2	5	5	4	4	4	4	2	4	4	4	5	3	4	3	5	0	1	5	5	5	80	85	1	0	1	1	0	0	1	1
1	53	1	2	5	5	3	5	5	3	5	4	4	3	4	5	5	5	2	5	1	5	3	4	4	4	2	4	4	3	4	4	5	0	4	3	5	3	3	3	97	97	1	0	0	0	1	1	0	1
2	30	2	2	5	5	3	4	5	4	5	5	4	4	4	4	5	5	2	2	4	3	2	4	2	4	1	1	2	4	1	2	2	1	3	5	3	5	5	2	60	70	1	1	2	2	2	2	2	1
1	42	2	1	5	5	3	5	4	3	4	1	3	4	4	5	5	5	3	2	3	5	3	5	3	4	2	5	4	4	4	5	4	3	4	4	5	3	5	5	95	90	0	0	0	0	0	0	1	0
2	36	1	3	5	5	2	5	5	3	3	5	5	3	4	5	5	5	3	5	3	5	2	4	4	4	3	4	5	4	5	4	3	3	3	2	2	5	1	4	90	90	1	1	1	1	1	0	1	1
1	22	1	5	5	1		4	5	4	5	5	4	5	5	5	5	5	3	5	1	4	5	5	3	5	4	5	5	5	4	5	5	1	4	4	4	4	3	5	90	90	1	1	1	1	2	0	2	1
1	21	2	5	5	1	1	3	4	4	5	0	4	3	5	4	4	5	4	4	5	4	4	4	4	4	4	4	3	3	4	4	3	3	4	4	3	5	5	3	75	75	1	0	1	0	0	0	1	1
2	61	1	2	5	5	3	5	5	4	5	5	4	4	5	5	5	5	4	4	4	3	3	4	4	4	2	4	4	3	4	3	2	3	4	4	2	2	3	3	80	80	1	0	1	1	1	1	1	1
1	57	1	3	5	6	3	5	5	4	5	5	5	5	5	3	2	3	2	2	3	4	0	5	4	4	2	3	4	4	3	3	4	2	4	4	4	5	5	4	80	100	2	1	1	0	0	0	0	0
2	21	1	4	5	1		5	5	4	5	5	5	4	5	5	5	5	3	5	3	5	4	5	3	4	4	4	4	4	4	2	3	0	3	4	5	3	3	5	85	95	0	1	1	0	3	2	2	1
1	22	2	2	5	0	1	5	5	5	5	5	5	5	5	5	5	5	3	5	1	5	2	5	4	4	4	5	5	4	2	2	4	2	4	4	4	2	1	5	90	90	2	0	1	1	2	0	2	1
2	24	2	4	5	5	1	4	4	3	5	3	3	3	5	5	4	5	2	3	5	4	1	4	2	3	2	3	2	1	2	3	3	2	4	3	3	5	3	4	80	90	2	2	1	1	3	2	1	0
2	39	2	2	5	5	3	5	5	4	5	5	4	4	4	4	4	5	4	4	3	5	4	3	2	4	1	4	4	4	4	3	4	1	4	4	4	5	4	4	80	80	1	0	1	1	0	0	1	1
2	60	1	3	5	0	2	3	5	4	5	5	4	5	4	3	4	5	3	5	3	4	0	4	4	4	2	4	3	5	3	3	4	3	4	4	3	3	5	2	85	25	1	1	0	0	3	2	2	0
1	56	3	2	5	5	3	5	5	5	5	5	4	4	4	4	5	5	3	4	1	4	1	5	4	4	2	5	5	5	4	3	5	4	5	3	4	4	1	5	80	80	1	1	1	1	1	0	1	1
2	39	3	2	5	5	3	5	5	4	5	5	5	5	5	3	5	5	3	2	3	5	3	5	5	4	2	5	4	4	4	2	4	3	3	2	4	3	3	5	80	50	1	1	1	1	1	1	1	1
2	33	1	2	5	5	2	5	5	3	5	3	5	4	5	3	5	5	1	4	1	5	4	4	4	4	4	5	3	4	5	5	5	0	4	4	5	1	4	4	90	80	0	0	0	0	0	1	0	1
1	54	1	2	5	5	4	5	5	4	5	5	5	4	5	1	1	1	1	2	2	1	1	4	2	3	1	4	4	4	4	2	2	3	3	2	1	4	3	3	30	50	1	1	1	1	1	1	1	1
2	18	2	4	4	1		5	5	4	5	4	4	4	4	4	5	5	3	5	3	5	3	5	4	4	4	4	1	4	4	4	4	5	4	4	4	4	5	4	80	80	1	2	2	1	2	1	1	1
2	51	3	3	4	5	2	4	5	3	5	5	3	4	4	2	1	3	3	3	3	3	1	3	2	2	1	3	2	2	3	3	2	2	3	4	2	5	5	3	40	50	1	1	1	1	1	1	1	1
2	51	1	3	5	5	3	5	5	4	5	5	4	5	4	5	5	5	4	2	4	5	2	5	4	4	2	4	4	4	3	3	2	4	3	0	2	5	4	4	75	85	1	0	1	1	1	0	1	1
2	60	1	3	5	5	3	3	3	4	2	3	3	3	3	3	1	2	4	1	4	4	0	3	2	3	1	2	3	3	3	1	2	1	3	2	2	4	5	4	50	50	1	1	1	1	1	1	1	1
2	61	2	1	5	5	3	5	5	3	5	0	4	4	5	5	5	5	2	4	4	4	4	5	3	4	2	5	3	3	4	4	3	1	3	2	3	4	4	2	50	80	1	1	1	1	1	1	1	1
2	61	4	0	3	5	3	5	5	0	5	0	5	5	5	4	3	3	2	2	5	3	0	5	5	5	5	4	1	5	5	3	2	3	2	4	4	3	1	3	70	70	1	0	1	1	0	0	1	1
1	52	1	3	5	5	3	5	5	5	5	5	5	5	5	4	5	5	3	4	1	5	3	4	4	4	2	4	1	4	2	4	4	1	4	5	4	5	5	4	85	90	1	0	0	1	0	0	1	1
2	18	2	4	5	1		4	5	3	5	5	5	4	4	5	5	5	3	3	2	5	5	5	4	3	3	4	5	4	5	4	3	1	4	2	1	4	4	4	65	75	2	1	1	1	0	1	1	1
2	55	1	3	4	5	1	4	3	3	2	4	2	3	3	3	2	3	2	4	4	3	1	3	2	2	1	3	3	2	3	3	3	2	3	2	1	4	4	2	50	40	2	1	2	1	2	1	1	2
2	19	2	4	4	1		5	5	2	5	5	5	2	5	4	4	5	3	5	1	5	0	5	5	3	4	5	4	5	5	5	5	5	5	4	5	4	1	4	100	80	0	1	0	0	1	2	2	1
2	59	1	3	5	5	3	5	4	3	5	4	3	3	3	3	2	4	3	4	4	4	1	2	1	3	2	2	4	2	2	3	2	2	3	4	4	4	3	3	70	80	2	3	1	1	2	2	2	1
2	55	3	1	4	5	2	4	5	5	5	0	2	4	2	3	5	5	3	4	1	5	0	1	1	3	0	0	1	3	0	4	5	3	3	4	3	4	3	2	50	70	1	0	1	1	1	0	1	1
2	46	1	3	4	5	2	5	5	5	5	5	5	5	5	4	5	5	4	4	1	5	2	5	2	3	1	2	1	2	1	4	4	3	5	4	4	1	4	4	90	90	1	0	1	1	1	1	1	1
2	54	4	0	5	5	4	5	5	3	5	1	4	4	3	5	5	5	4	4	1	4		4	4	4	2	4	4	4	2	4	4	3	3	5	3	4	5				2	2	1	1	1	1	1	1
2	42	1	3	4	5	3	4	5	3	3	5	3	5	4	3	4	4	2	5	3	5	0	5	4	4	4	4	4	5	4	4	2	2	4	2	4	2	1	2	80	80	2	2	1	1	2	0	2	1
2	40	1	3	5	5	3	5	5	4	5	5	5	4	5	3	4	5	2	5	1	5	1	5	5	5	0	5	5	5	5	5	5	1	5	2	5	1	3	3	80	80	1	0	1	1	1	0	1	1
2	41	1	2	5	5	3	5	4	3	5	5	4	5	4	5	5	5	5	5	1	5	5	5	4	5	3	4	5	5	4	3	4	4	4	4	1	4	1	5	90	95	0	0	0	0	1	0	0	0
2	40	1	3	4	5	2	5	5	5	5	5	5	5	5	3	3	4	4	2	5	4	0	4	1	4	0	5	4	5	5	1	4	2	3	5	2	5	3	4	100	100	1	0	1	1	0	0	1	1
2	58	1	3	5	5	4	5	5	5	5	4	5	4	4	5	5	5	5	5	1	5	3	5	4	4	3	4	5	4	5	4	5	3	5	4	4	3	1	5	90	90	1	1	1	1	1	1	1	1
2	60	1	3	5	5	2	5	5	5	5	5	5	5	5	5	5	5	1	2	3	4	1	5	3	4	1	4	4	4	2	4	4	3	4	2	3	3	1	2	75	75	2	2	1	1	2	0	1	1
2	33	1	3	5	5	4	5	5	4	5	5	5	5	5	3	5	5	1	5	3	5	5	4	4	5	2	4	4	4	2	4	3	2	4	0	4	1	3	3	75	80	2	1	0	1	2	1	2	1
2	38	1	3	5	5		5	5	4	5	5	3	3	4	5	5	5	2	5	3	3	3	4	3	3	2	3	2	3	4	4	1	2	3	4	1	4	3	2	70	70	1	2	1	1	2	1	1	1
1	49	1	3	5	5	4	5	5	3	3	2	3	3	3	2	3	4	3	4	5	3	2	4	4	4	3	4	4	3	4	3	3	3	4	4	4	4	3	4	75	75	1	1	1	1	1	1	1	1
2	43	1	3	5	5	2	4	5	3	4	4	3	3	2	2	2	4	2	3	2	2	3	4	3	4	2	3	3	2	2	3	3	2	3	4	3	5	4	2	70	40	1	2	0	1	1	1	1	1
1	51	2	1	4	5	2	4	5	3	5	3	4	4	4	4	5	5	3	4	4	5	5	4	4	3	2	3	3	4	5	3	3	4	4	4	2	5	4	3	75	80	0	0	1	1	0	0	1	1
1	56	1	3	5	5	3	5	5	3	5	4	3	3	4	3	5	4	3	4	4	5	5	5	3	4	2	4	4	3	3	2	3	2	3	4	1	3	2	3	75	90	1	0	1	1	1	1	1	1
2	55	1	3	5	5	2	5	5	4	5	5	5	5	5	5	5	5	4	2	3	5	1	5	4	4	1	3	5	2	0	3	4	2	4	4	3	5	2	3	80	80	1	1	1	0	2	0	1	1
2	38	1	3	5	5	3	5	5	4	5	5	4	4	4	4	5	5	1	3	3	4	5	5	5	5	3	4	4	5	4	4	3	3	4	2	3	4	3	3	90	90	1	0	1	1	0	0	1	1
2	49	1	3	5	5	3	5	5	3	5	5	5	4	5	4	4	5	2	5	1	5	2	4	4	4	2	5	3	4	4	4	4	3	3	4	1	3	4	4	90	80	1	1	1	1	1	1	1	1
2	45	1	3	3	5	2	3	5	4	3	5	5	5	5	5	5	5	4	5	1	5	0	5	2	0	1	5	4	3	5	5	4	1	4	4	2	0	1	4	90	90	1	0	1	1	1	0	1	1
2	45	1	3	4	5	2	5	5	2	5	5	3	4	4	3	4	5	2	5	1	5	2	4	3	5	1	4	5	4	5	4	2	2	4	4	4	1	1	2	80	90	1	0	1	1	1	2	1	2
2	59	4	0	5	5		3	4	3	2	1	2	4	4	2	2	3	3	3	5	3	1	2	3	3	1	2	1	2	3	3	3	2	3	4	2	4	5	3	75	85	1	1	0	0	1	0	1	0
2	30	2	2	5	5	2	5	5	4	5	5	4	5	5	5	5	5	0	5	1	5	5	5	5	5	5	5	0	5	5	5	0	5	0	1	5	1	0	1	100	100	0	0	0	0	0	0	0	0
2	57	3	0	5	5	3	5	5	4	3	4	5	4	3	4	3	5	3	5	3	5	2	5	4	4	3	5	5	3	4	4	4	2	4	2	5	1	5	5	100	80	1	3	1	1	2	2	1	1
2	54	1	2	5	5	3	5	5	3	5	5	4	3	4	3	4	4	4	2	5	4	3	3	3	4	1	3	3	3	2	2	3	2	3	2	3	5	3	4	40	70	2	1	1	1	0	0	1	1
2	42	3	0	4	6	2	5	5	5	5	5	5	5	3	5	5	5	5	5	1	5	5	4	4	5	3	5	5	5	5	5	5	4	5	0	5	5	5	5	100	100	1	2	1	0	1	0	1	1
2	50	1	2	5	5	3	5	5	4	4	4	2	2	2	3	3	3	2	2	3	3	1	1	0	0	0	0	4	0	0	3	3	1	3	4	3	5	5	2	70	50	3	2	3	3	2	3	2	2
2	39	2	1	5	5	3	3	5	3	5	2	3	2	3	3	4	4	3	2	4	4	2	2	1	0	0	1	4	1	2	4	4	2	4	4	3	2	3	3	80	45	2	2	1	1	2	1	1	1
1	60	1	2	5	5	3	5	5	4	5	5	5	4	4	5	4	5	5	4	3	4	0	5	4	4	1	4	5	4	4	2	5	1	5	3	3	2	3	3	75	80	1	1	1	1	0	0	1	1
2	41	1	3	5	5	2	5	5	3	4	4	3	2	2	2	2	4	2	4	4	3	2	5	3	4	1	3	4	3	4	4	3	3	3	2	3	4	5	4	80	50	1	1	1	1	2	1	1	1
2	62	1	2	4	5	2	5	5	5	4	5	5	4	5	4	2	4	2	4	1	5	1	5	2	4	1	5	1	4	3	4	2	1	2	4	1	3	2	4	85	90	1	1	1	0	0	0	0	1
2	34	1	3	5	5	3	4	5	3	2	2	4	4	4	2	2	4	2	1	3	2	1	4	2	1	0	4	2	1	0	3	1	5	0	1	1	0	5	2	25	50	1	0	1	1	0	0	1	1
2	44	1	2	5	5	3	5	5	4	4	3	4	4	4	3	5	5	3	4	5	4	2	4	3	4	2	3	2	3	3	4	3	2	3	2	3	2	3	3	90	90	1	0	1	1	1	0	1	1
1	57	1	3	5	5	3	5	5	3	5	5	4	4	3	4	4	5	4	4	5	5	2	4	4	4	2	4	4	4	4	4	4	2	4	2	5	1	5	5	90	80	1	0	1	1	1	1	1	1
2	51	1	3	4	5	2	5	5	3	5	4	4	4	4	3	5	5	3	3	3	4	1	5	5	5	3	5	1	5	2	3	5	3	5	2	4	3	2	3	85	85	1	1	1	1	1	0	1	1
2	55	2	0	3	5	2	5	5	3	5	0	4	4	4	3	3	5	2	3	3	4	0	4	2	4	1	3	4	3	3	4	3	2	3	4	4	5	3	5	60	60	1	1	1	1	1	0	1	1
2	33	1	3	4	5	2	5	5	3	5	5	4	4	4	4	4	4	3	4	4	4	3	5	5	5	3	4	1	5	4	3	2	2	3	2	1	5	3	2	60	80	1	0	1	1	1	0	1	1
2	37	2	3	5	5	3	5	5	4	5	4	4	3	5	2	3	5	1	4	1	3	2	5	4	4	1	4	4	4	5	4	3	1	3	5	4	5	3	3	80	60	1	0	1	1	1	0	1	1
1	40	2	1	5	5	3	3	3	4	2	2	4	3	3	3	2	2	4	2	2	3	1	1	1	2	1	2	3	2	3	3	3	1	4	4	1	0	1	2	60	60	1	1	1	1	0	0	1	1
1	54	2	4	3	5	2	4	5	3	4	4	2	1	5	2	1	2	3	2	1	1	0	2	0	1	0	1	2	0	0	1	0	4	2	2	2	0	1	2	70	40	2	2	1	0	2	2	1	2
2	52	1	3	5	5	3	4	5	4	5	5	5	4	5	2	2	4	3	5	5	3	1	4	2	3	1	2	1	2	1	2	1	4	3	4	3	3	3	2	70	60	1	1	1	1	1	1	1	1
1	40	1	2	4	5	2	4	5	4	5	5	4	4	4	4	5	5	4	4	1	3	5	4	4	3	3	4	4	3	4	4	4	2	4	4	4	3	3	4	80	85	1	1	1	1	0	0	1	1
2	39	1	2	5	5	3	5	5	2	3	3	3	3	3	3	3	3	2	2	4	3	2	4	2	2	2	2	3	3	3	2	3	1	3	4	2	2	3	2	75	75	2	0	1	1	2	1	1	1
2	46	1	3	5	5	2	4	5	3	5	5	4	4	3	4	4	5	3	4	4	4	2	4	4	4	2	4	4	4	4	3	4	2	3	4	1	4	5	4	85	85	1	2	1	1	1	1	1	1
1	54	2	2	4	5	2	2	3	1	4	4	3	3	2	3	2	4	3	4	4	4	2	4	3	3	2	4	3	4	2	1	4	2	3	2	3	5	3	3	60	90	1	1	1	1	2	2	1	2
1	50	1	3	5	5	3	4	4	2	4	1	4	4	3	3	2	4	3	3	3	3	4	4	3	4	1	3	3	4	4	2	3	3	3	4	4	5	5	3	60	49	2	1	1	2	2	2	2	2
1	53	1	3	5	5	3	5	5	4	5	4	4	5	4	3	3	5	3	4	5	4	1	5	2	4	2	3	4	4	4	4	4	2	4	4	4	3	3	4	70	70	1	0	1	1	1	0	1	1
2	39	1	3	5	5	3	3	5	2	5	5	5	5	4	1	3	4	0	5	1	5	2	3	2	2	0	4	0	3	2	4	4	2	3	5	5	5	3	3	75	70	1	2	0	1	3	2	1	0
2	37	2	1	5	5	2	4	4	2	5	1	1	2	2	2	4	5	2	3	2	3	2	3	3	3	2	2	3	3	2	3	1	2	4	5	2	4	5	1	50	40	3	3	2	1	3	2	2	1
2	47	1	3	5	5	3	4	5	3	4	5	4	4	4	3	4	4	3	2	5	3	2	3	2	3	2	2	4	4	4	3	3	2	3	4	2	5	5	3	75	75	1	1	2	1	1	1	1	1
2	30	2	1	5	5	2	3	4	3	5	0	3	2	2	4	3	5	3	5	2	3	4	2	2	2	1	2	3	2	3	1	2	0	2	0	2	1	5	4	60	50	2	1	1	0	2	1	1	1
1	46	2	1	5	5	3	5	5	3	4	5	5	4	4	2	2	4	3	4	4	2	2	4	4	4	3	3	4	4	4	4	3	4	4	4	4	4	3	2	60	60	1	1	1	0	1	1	1	0
1	54	1	2	5	5	3	5	4	4	5	5	4	4	5	5	5	5	4	3	4	4	1	5	5	5	3	4	4	5	4	5	3	4	4	4	3	4	5	5	70	80	1	0	1	1	0	1	1	1
2	53	1	3	5	5	3	5	5	3	4	4	3	2	3	3	5	5	3	1	4	3	0	4	4	4	1	3	4	3	3	2	3	1	3	2	2	4	3	3	70	85	1	1	1	1	1	0	1	1
2	50	1	3	5	5	3	5	5	3	5	5	3	5	4	4	5	5	2	3	5	4	2	4	3	3	1	0	3	4	3	3	5	0	4	0	4	3	1	2	89	75	2	1	2	1	0	0	0	1
2	57	1	3	4	5	2	5	5	3	5	3	2	4	5	3	4	5	3	5	5	2	0	4	2	3	2	4	4	3	4	4	4	3	4	4	3	5	2	4	70	60	0	0	1	1	0	1	1	1
2	45	3	0	4	5	2	4	5	3	5	2	2	2	2	1	2	2	0	2	4	2	0	2	1	2	1	2	2	1	0	2	1	5	1	0	1	5	1	2	50	0	3	3	2	2	3	2	2	2
2	44	3	0	5	5	2	2	2	4	2	0	2	2	4	2	4	4	4	5	5	5	0	5	3	3	3	3	3	4	1	4	4	2	4	4	5	0	4	5	100	80	1	0	1	1	0	0	1	1
1	54	1	3	4	5	3	5	5	5	5	5	5	5	4	2	1	5	3	2	4	2	0	3	3	3	1	2	5	3	5	3	4	0	5	4	3	4	1	2	85	85	1	1	1	1	1	1	1	1
1	59	1	3	5	5	3	5	5	4	5	4	4	4	4	4	5	5	4	4	3	4	0	4	4	4	1	4	3	4	3	4	2	4	5	4	4	3	1	3	85	85	1	2	1	1	1	1	1	1
1	43	2	4	5	5	3	5	5	4	5	0	4	4	4	2	2	3	3	2	2	2	2	4	4	4	2	3	1	4	2	4	3	2	3	4	3	4	3	4	60	80	1	0	1	1	0	0	1	1
1	56	1	3	4	5	3	3	2	3	2	0	2	3	3	3	3	3	3	3	5	3	1	3	3	3	3	3	3	3	3	3	3	2	3	4	2	4	5	3	75	75	1	1	1	1	1	1	1	1
2	46	1	2	5	5	4	5	5	4	4	3	5	4	3	3	3	4	3	4	4	4	0	5	3	4	2	2	4	4	4	2	4	2	4	4	3	5	3	5	90	98	1	0	1	1	0	0	1	1
2	18	1	4	5	1		4	5	3	4	5	4	2	4	4	5	5	2	4	1	4	3	4	4	3	4	3	3	2	1	3	3	4	3	2	4	3	1	5	70	80	1	2	2	1	2	1	2	1
2	58	3	1	5	5	2	5	5	4	5	5	4	4	5	4	5	5	4	4	3	4	1	4	4	4	2	4	4	4	4	4	5	4	5	4	2	4	1	2	90	90	1	1	1	1	1	1	1	1
1	52	1	3	5	5	4	5	5	4	5	5	4	4	4	3	2	5	2	3	4	3	1	3	4	4	2	2	4	3	2	3	3	4	3	4	5	3	5	3	40	40	1	1	1	1	1	1	1	1
1	54	1	2	5	5	4	3	5	3	3	4	3	3	4	3	3	5	3	4	1	4	3	5	4	4	4	3	4	3	3	4	3	2	3	5	4	3	3	2	75	80	1	1	1	1	2	1	1	1
2	47	2	1	5	5	4	2	3	3	3	2	3	2	2	2	1	2	3	1	2	2	1	2	1	1	1	1	3	1	1	2	3	1	3	4	1	2	3	5	25	30	1	1	1	2	2	2	2	2
2	45	2	1	5	5	3	5	5	5	5	0	5	5	5	5	5	5	5	5	1	5	3	5	5	5	4	5	5	5	5	5	4	5	5	2	5	1	4	5	100	100	1	1	0	0	1	1	1	1
2	19	2	4	5	1		4	5	3	5	0	3	1	4	4	5	5	3	2	5	4	2	3	4	3	4	1	3	3	1	2	2	1	3	4	3	3	5	4	65	50	1	0	2	3	1	3	1	3
2	18	2	4	4	1		5	5	4	5	2	5	4	5	5	5	5	1	5	3	5	3	4	3	5	5	3	0	2	5	2	2	3	4	4	4	1	3	4	75	80	1	1	3	1	1	2	2	2
1	53	1	3	5	5	4	5	5	5	5	5	5	5	5	5	5	5	4	5	1	5	5	5	4	4	2	4	3	4	4	4	4	2	3	4	5	3	4	3	75	75	1	0	1	1	0	0	1	1
2	18	2	4	5	1		4	5	4	5	0	4	4	4	5	5	5	3	4	1	4	5	4	4	4	4	4	3	3	4	4	4	4	4	2	4	3	3	5	90	95	1	0	1	1	2	1	2	1
2	19	2	4	5	4	1	5	5	3	5	5	4	2	5	5	4	4	4	4	1	4	2	4	4	5	3	4	4	4	4	4	4	4	3	4	4	4	3	5	80	90	3	2	1	0	1	1	2	1
2	18	2	5	4	1	1	5	5	4	5	0	4	3	4	5	5	5	4	5	2	5	2	4	3	4	3	4	2	4	4	3	1	3	2	4	4	2	5	4	50	90	1	0	1	1	0	0	0	1
2	18	2	4	5	1	1	4	5	4	5	0	4	4	4	4	4	4	2	4	4	4	4	4	4	4	2	4	2	4	4	3	2	3	3	3	3	3	2	3	75	70	2	1	1	1	2	2	1	1
2	18	1	5	5	1	1	2	3	1	4	5	1	4	1	5	3	5	2	4	4	4	4	4	1	1	1	4	1	5	0	3	3	1	3	0	5	3	3	2	7	2	1	2	1	1	2	3	1	3
2	18	2	4	4	1		4	5	4	5	3	3	3	4	5	5	5	4	5	4	4	4	4	3	4	3	4	3	4	4	4	3	3	3	2	4	5	5	4	80	90	2	2	1	0	3	1	1	0
2	18	2	0	5	1		5	5	4	5	2	3	3	5	5	4	5	3	5	1	5	3	5	4	5	5	5	2	4	4	4	3	2	3	4	5	1	1	4	90	85	2	2	0	1	3	3	2	3
2	18	2	4	5	1		4	5	3	5	2	3	4	5	4	3	3	3	1	5	4	2	4	3	3	2	2	1	2	1	1	0	1	1	0	2	0	1	2	20	20	1	2	2	2	3	3	2	1
2	18	2	4	4	1	1	5	5	5	5	0	5	5	4	4	4	5	4	5	3	5	1	5	5	5	5	3	4	4	2	4	4	0	4	3	3	3	5	5	80	20	2	3	2	3	2	3	1	1
2	18	2	4	4	1		5	5	1	5	4	5	4	5	5	5	5	5	5	3	5	5	3	3	4	4	4	5	4	2	3	5	2	5	4	5	1	3	5	80	50	2	2	1	0	1	2	1	1
2	18	2	4	5	1		4	5	3	5	3	4	2	5	3	5	5	1	4	4	4	4	4	3	4	2	4	3	4	3	2	1	2	1	4	1	5	1	4	65	65	1	0	1	2	2	0	2	1
1	44	1	3	5	5	3	4	5	4	4	5	5	4	4	3	3	4	2	2	3	4	3	3	3	3	2	3	3	3	4	2	4	2	3	4	4	5	5	3	75	75	1	2	1	1	1	1	1	1
2	30	2	1	5	5	2	5	5	3	5	2	3	3	3	4	4	5	3	5	4	4	1	5	5	5	2	4	3	5	5	5	4	4	4	2	5	4	1	5	60	60	1	0	1	1	1	0	1	1
1	41	2	1	5	5	2	2	5	4	5	1	5	4	5	2	5	3	4	5	5	5	3	3	4	5	2	4	4	3	4	4	4	3	4	4	3	4	3	5	75	100	1	1	1	1	1	1	1	1
2	24	1	2	5	5	2	3	4	3	4	5	3	4	4	3	3	4	1	5	3	4	1	4	3	5	1	2	4	3	1	3	3	2	4	4	3	5	3	3	70	70	1	1	2	1	2	1	3	2
2	28	2	2	5	3	1	4	5	3	4	4	4	3	4	4	5	5	3	3	3	4	4	4	3	4	3	2	4	3	4	3	3	2	2	2	1	5	4	4	80	80	2	2	1	1	2	2	1	1
2	43	1	3	5	5	2	5	5	4	5	5	5	5	5	3	4	5	3	5	3	4	2	4	2	4	1	2	4	3	2	4	4	1	4	4	4	4	3	3	90	90	1	0	1	0	0	0	1	1
2	54	1	3	5	5	4	5	5	4	4	4	4	4	4	5	5	5	2	4	1	4	1	5	4	4	3	4	4	4	3	4	4	4	4	5	3	5	3	4	80	80	2	2	1	1	2	1	1	1
2	30	1	2	5	5	3	5	5	3	5	5	4	4	5	4	5	5	2	5	4	5	2	4	3	4	3	4	4	4	5	4	2	3	3	4	3	2	1	5	70	80	1	0	1	1	0	0	1	1
1	57	1	3	4	5	4	5	5	3	4	5	4	4	4	3	3	4	3	3	5	4	0	4	2	4	1	4	3	4	4	4	2	2	4	2	3	4	3	4	80	80	1	2	1	1	1	1	1	1
2	48	1	3	5	4		5	5	4	5	5	4	4	4	5	5	5	4	4	5	4	1	4	4	4	1	4	5	4	1	4	4	3	4	2	5	4	1	3	80	90	1	1	1	1	1	1	1	1
2	48	1	3	5	4	1	4	4	3	2	5	3	3	4	3	4	4	4	2	5	3	1	3	3	3	1	4	4	3	2	3	4	2	3	2	3	4	4	4	85	75	2	1	1	1	2	1	1	1
2	50	1	2	5	5	4	5	5	4	5	5	5	4	4	4	4	5	3	3	3	4	2	4	4	4	2	3	3	4	3	2	4	2	3	2	3	5	5	4	70	80	1	1	1	1	1	1	1	1
2	30	2	2	5	3	2	4	5	4	5	5	4	4	4	3	2	5	2	1	3	1	2	4	4	4	2	4	3	4	4	4	0	1	3	4	3	1	3	2	30	20	2	2	3	2	2	3	3	3
1	44	1	3	5	5	4	5	5	4	5	5	5	3	5	3	3	4	4	2	1	5	2	5	2	4	1	5	2	4	5	2	2	1	1	2	5	1	3	3	80	80	1	1	0	0	1	0	1	1
2	52	1	3	5	5	4	5	5	3	5	5	5	4	5	4	4	5	4	5	1	4	2	5	4	4	2	5	0	4	5	4	4	4	4	4	4	5	5	2	80	70	1	0	1	1	1	1	1	1
1	37	1	2	5	4		3	5	3	5	4	3	3	5	2	4	5	4	4	3	5	1	4	4	4	2	4	4	4	1	4	4	3	4	5	4	5	3	3	75	80	2	2	2	2	2	2	1	2
1	33	1	2	5	5	4	3	5	4	4	5	5	5	5	5	5	5	4	3	5	5	1	5	4	4	2	4	5	5	5	4	4	3	3	5	5	1	2	5	100	100	0	0	0	0	0	3	3	0
1	26	2	4	5	3		5	5	4	5	2	5	4	5	5	5	5	4	5	1	5	3	4	4	4	4	4	1	4	4	4	1	4	1	3	4	3	2	4	85	85	1	1	1	1	1	1	0	0
2	48	1	3	5	4		5	5	4	5	5	3	4	5	3	5	5	4	4	5	3	1	4	4	3	1	3	5	3	3	5	4	4	3	4	3	2	1	3	85	90	1	1	1	1	1	1	1	1
1	33	2	2	4	0	2	2	2	3	2	2	2	2	2	2	2	2	3	2	4	2	2	2	2	2	2	2	3	2	2	2	3	2	3	4	2	4	5	2	100	100	1	1	2	1	1	2	1	2
1	59	2	4	5	5	4	5	5	4	5	3	3	3	4	5	5	5	3	3	4	3	2	4	2	3	2	4	4	3	3	2	2	2	3	4	2	5	5	2	50	80	1	1	0	1	2	2	1	1
2	28	2	2	5	5	1	5	5	4	4	4	4	5	4	3	5	5	2	2	4	4	2	4	3	3	3	4	3	4	2	3	4	1	4	2	4	5	3	5	85	60	1	1	1	1	1	0	1	1
2	30	1	2	5	5	2	5	5	3	5	5	4	4	4	5	5	5	3	2	3	4	4	3	2	2	2	3	2	2	2	2	3	1	2	4	2	4	5	2	60	70	1	1	1	1	2	1	1	1
2	30	1	2	5	5	3	5	5	5	5	5	5	3	5	4	2	5	3	2	1	4	3	4	2	3	2	5	4	3	3	4	4	1	3	2	4	5	1	4	75	70	1	1	1	1	1	1	1	1
1	64	1	4	5	5	2	2	5	0	2	5	4	2	4	1	1	3	2	4	3	4	3	1	3	0	2	4	5	4	4	3	2	1	3	3	3	4	3	5	70	70	0	0	0	0	1	1	1	0
2	38	1	3	5		4	4	5	4	3	3	2	2	4	2	2	3	4	1	4	3	1	1	1	2	1	2	2	1	3	3	4	2	4	5	4	4	3	4	80	60	2	2	2	2	1	1	1	1
2	40	4	0	5	5	2	5	5	3	5	0	4	4	5	3	3	4	3	5	3	5	0	4	2	4	1	4	4	4	4	3	2	2	3	0	2	2	1	4	80	80	1	2	2	0	2	2	2	1
2	38	3	1	0	5	2	5	5	4	5	2	5	4	5	5	5	5	3	2	3	5	2	5	4	5	4	4	4	5	4	2	2	4	2	0	4	4	4	4	80	85	1	0	1	1	2	2	1	1
2	43	1	2	5	5		3	2	1	2	5	2	4	3	5	5	5	2	3	5	4	3	3	3	4	2	4	3	3	3	3	3	1	2	5	1	5	3	3	70	60	1	3	1	1	3	1	1	1
2	39	1	2	5	5	3	5	5	3	5	5	4	4	4	4	5	5	2	3	3	5	2	5	3	4	1	3	5	4	3	4	2	4	3	2	1	0	3	4	45	80	2	0	1	1	0	1	1	1
2	32	2	4	4	3	2	4	5	3	5	3	3	4	2	3	4	5	3	4	1	5	1	3	2	3	3	1	4	3	1	1	1	0	2	5	3	2	1	2	70	70	1	1	1	1	0	0	1	1
1	38	1	2	5	5	3	5	5	3	5	5	5	5	4	5	5	5	3	4	3	5	4	4	2	2	1	2	3	2	2	4	3	2	3	4	3	4	4	3	80	70	1	0	1	1	1	1	1	1
2	40	1	2	5	5	2	3	5	5	5	5	5	5	4	5	5	5	3	5	1	5	5	5	4	4	1	5	5	4	2	4	5	2	5	0	5	2	3	5	100	100	0	0	1	1	2	1	1	1
1	62	1	2	5	5	4	5	5	4	5	5	4	4	5	2	2	5	1	5	3	4	3	5	4	4	2	4	3	3	4	4	4	1	4	4	2	4	2	3	85	60	1	1	0	1	1	1	1	1
1	34	1	2	5	5	3	3	4	3	5	5	4	2	4	4	5	5	4	4	5	5	3	4	4	3	3	4	4	3	4	4	3	2	5	4	4	5	2	4	90	90	1	0	1	1	2	0	1	1
1	26	1	1	5	1	2	3	4	3	3	4	3	2	2	3	4	5	3	3	3	4	2	3	3	3	2	4	3	3	3	3	3	2	3	4	3	4	5	5	70	75	1	1	1	1	1	0	1	1
1	51	1	3	5	5	3	5	5	4	5	5	5	5	5	5	5	5	4	5	5	5	2	4	3	3	2	4	4	4	3	4	4	2	4	5	4	2	3	5	8	8	1	1	1	1	1	1	1	1
2	41	1	3	5	5	2	4	5	4	5	4	4	4	4	4	4	4	3	3	3	4	2	3	2	2	1	2	4	1	0	4	4	2	4	4	2	4	5	4	80	70	1	2	2	1	3	2	2	2
2	36	1	2	4	5	3	5	5	4	5	5	5	4	4	5	5	5	3	4	3	5	5	4	3	3	2	2	3	3	2	4	4	2	4	4	4	5	3	3	85	85	0	2	1	1	1	0	1	1
2	38	3	0	5	5	3	5	5	4	5	3	3	3	4	5	5	5	3	4	3	4	3	5	5	5	4	4	5	4	4	2	4	2	3	4	3	5	3	5	85	85	1	1	1	1	1	0	1	0
2	31	1	2	5	5	2	4	5	4	4	5	5	4	5	4	5	5	4	5	3	5	5	2	2	3	3	4	4	3	3	3	4	1	4	2	2	5	5	3	85	95	1	1	2	1	1	2	0	1
1	53	1	2	5	5	3	4	5	3	5	5	3	2	4	4	5	5	2	5	1	5	2	5	4	3	2	4	5	4	4	3	5	1	4	3	5	4	3	4	97	98	2	1	0	0	2	2	1	0
2	35	1	2	5	5	3	5	5	4	5	4	4	4	5	3	4	5	2	4	3	4	2	4	4	4	4	3	4	3	2	5	3	4	5	4	5	5	5	5	95	90	1	0	1	1	1	1	1	1
2	61	1	2	5	5	3	5	5	5	5	5	5	5	5	3	5	5	2	2	4	3	3	3	3	3	2	3	4	3	4	4	4	1	4	2	2	5	5	3	85	80	1	1	1	1	1	1	1	1
1	41	1	3	5	5	3	5	5	4	5	5	5	4	5	2	2	4	1	4	5	3	2	4	3	3	1	4	4	2	2	1	3	4	4	4	3	4	1	4	80	90	1	1	1	1	0	1	1	1
1	62	1	3	0	5	4	4	4	3	3	3	4	4	4	1	0	1	4	1	0	1	1	4	3	4	1	4	4	4	1	3	4	4	3	2	4	2	3	3	60	50	1	1	1	1	1	1	1	1
1	40	3	1	0	5	3	3	4	3	5	5	4	4	4	3	3	3	1	4	5	4	1	2	2	3	1	4	2	2	1	4	4	2	4	4	2	4	3	3	80	75	1	1	1	1	1	1	1	1
[truncated: 107 more columns]
